# Supplementary material for: Association between physical activity level and cardiovascular disease: An empirical analysis based on CHARLS data in 2018
Source: PLoS One. 2025 Aug 1;20(8):e0329232. doi: 10.1371/journal.pone.0329232 (PMC12316306; doi:10.1371/journal.pone.0329232)
Supplement: S2 File — (XLS) [file pone.0329232.s002.xls]

## Sheet: Sheet1
Age	Gender	Education	Residence	Marital	Consumption	Social	Desspresion	Total	CESD1	CESD2	CESD3	CESD4	CESD5	CESD6	CESD7	CESD8	CESD9	CESD10	Hypertension	Dyslipidemia	Diabetes	Drinking	Smoking	SESlevel	SES	z_Education	z_Consumption	PAL	PALquartiles	PAMET18	CVD
53	2	1	2	1	11.4931	1	0	4	0	0	0	0	1	0	3	0	0	0	2	1	1	0	0	2	-0.276088	-1.11342	0.837333	3	4	19278	0
55	1	1	2	1	10.992	0	0	4	0	0	0	0	0	0	3	1	0	0	1	1	2	0	2	2	0.0771593	0.618698	-0.541539	3	4	19278	0
64	2	0	2	1	9.2189	1	0	2	0	0	0	0	1	0	0	1	0	0	2	2	2	0	0	1	-1.50553	-1.11342	-0.39211	2	1	1732.5	0
67	1	0	2	1	11.6201	0	0	4	0	0	2	2	0	0	0	0	0	0	1	2	2	1	2	1	-1.13747	-1.11342	-0.0240538	3	2	4158	0
55	1	1	2	1	11.0292	1	0	4	0	0	0	1	0	0	3	0	0	0	1	2	2	1	2	2	0.0814297	0.618698	-0.537269	3	4	11812.5	0
53	2	2	2	1	8.95157	1	0	9	0	0	2	3	1	0	2	1	0	0	2	2	2	0	0	2	0.214139	1.19607	-0.981933	3	4	11102	1
67	1	0	2	1	11.3478	1	1	12	0	1	2	2	1	0	1	1	1	3	1	2	2	0	2	1	-1.17921	-1.11342	-0.0657862	3	3	8640	0
60	2	1	2	1	11.2805	1	0	2	0	0	0	0	1	0	0	1	0	0	2	2	2	1	0	2	-0.324979	-1.11342	0.788441	3	3	4200	0
75	1	1	2	1	11.3164	0	1	14	0	2	3	3	1	2	0	0	3	0	1	2	2	0	2	2	0.11445	0.618698	-0.504249	3	2	4158	0
63	2	0	2	1	12.2372	1	1	10	0	1	1	3	1	1	3	0	0	0	2	2	2	0	0	1	-1.04288	-1.11342	0.0705379	3	4	19278	0
66	1	1	2	1	11.2754	1	0	0	0	0	0	0	0	0	0	0	0	0	2	2	2	0	2	2	-0.326142	-1.11342	0.787278	3	4	19278	0
52	1	2	2	1	9.60575	0	0	3	0	0	1	0	1	0	0	1	0	0	2	2	2	0	2	2	0.274303	1.19607	-0.921768	2	1	1732.5	0
52	2	0	2	1	11.4553	1	1	12	2	1	2	3	0	0	2	2	0	0	2	1	2	0	0	1	-1.16273	-1.11342	-0.0493119	3	4	11812.5	0
64	2	0	2	1	11.6097	1	0	9	0	0	0	0	1	0	3	1	2	2	1	2	2	0	0	1	-1.13907	-1.11342	-0.0256512	3	3	5932.5	0
72	1	1	2	1	12.1869	1	1	23	0	0	2	3	1	0	3	8	3	3	1	2	2	0	2	2	-0.116577	-1.11342	0.996844	3	2	4158	0
61	2	0	2	1	11.0806	0	1	17	3	3	2	3	1	1	3	1	0	0	1	2	2	0	0	1	-1.22017	-1.11342	-0.106745	3	4	16338	0
56	1	0	2	1	12.1324	0	0	4	0	0	0	0	1	0	1	2	0	0	2	2	2	1	2	1	-1.05894	-1.11342	0.0544806	3	3	9198	0
54	2	0	2	1	11.5221	1	0	5	0	0	0	0	1	1	0	1	2	0	1	2	2	0	0	1	-1.15249	-1.11342	-0.039074	3	4	14958	0
61	2	0	2	1	11.8377	1	1	42	0	3	8	8	8	0	3	1	3	8	2	2	2	0	0	1	-1.10412	-1.11342	0.00930005	3	4	9300	0
69	1	1	2	1	11.1642	1	1	40	8	3	8	0	8	0	3	1	0	9	2	2	2	0	2	2	-0.351725	-1.11342	0.761695	3	4	10080	0
57	1	1	2	1	11.6591	0	0	4	0	1	0	3	0	0	0	0	0	0	2	2	2	1	2	2	-0.237919	-1.11342	0.875501	3	4	19278	1
51	2	0	2	1	9.4806	1	0	5	0	1	0	3	1	0	0	0	0	0	2	2	2	0	0	1	-1.46542	-1.11342	-0.351997	3	4	19278	0
60	1	2	2	1	10.7914	1	0	9	0	0	0	1	2	0	0	2	1	3	2	2	2	0	2	3	0.383344	1.19607	-0.812727	3	4	14238	0
64	2	0	2	1	11.3213	0	1	20	0	3	3	2	8	0	3	1	0	0	2	2	2	0	0	1	-1.18327	-1.11342	-0.0698535	2	1	1732.5	0
64	2	0	2	2	11.7296	1	1	11	0	0	3	3	1	0	0	1	3	0	1	2	2	0	0	1	-1.12068	-1.11342	-0.00725802	3	2	4158	0
61	1	1	2	1	9.93982	1	1	13	1	2	1	0	1	1	3	1	3	0	2	2	2	0	2	2	-0.0438066	0.618698	-0.662505	3	4	11812.5	0
58	2	0	2	1	10.9713	1	1	18	3	0	3	3	1	3	2	0	3	0	2	2	2	0	0	1	-1.23692	-1.11342	-0.1235	3	4	10372.5	0
64	1	1	2	1	11.4866	1	0	3	0	1	0	0	1	0	0	1	0	0	1	2	2	1	2	2	0.134011	0.618698	-0.484687	3	4	12427.5	0
60	2	0	2	1	11.1627	1	1	16	1	2	2	3	1	1	2	1	1	2	2	2	2	0	0	1	-1.20757	-1.11342	-0.0941542	3	3	5760	0
53	2	0	2	1	11.03	1	0	1	0	0	0	0	1	0	0	0	0	0	2	2	2	0	0	1	-1.22792	-1.11342	-0.114496	3	4	14238	0
52	1	1	2	1	12.1858	1	0	2	0	0	0	0	1	0	0	1	0	0	1	2	2	1	2	2	-0.116834	-1.11342	0.996586	3	4	14238	0
51	1	1	2	1	11.4188	0	0	0	0	0	0	0	0	0	0	0	0	0	2	2	2	0	2	2	0.126223	0.618698	-0.492475	3	4	19278	0
47	2	0	2	1	10.0891	1	0	3	0	0	0	0	0	0	2	1	0	0	2	2	2	0	0	1	-1.37214	-1.11342	-0.258719	3	2	4158	0
52	2	0	2	1	11.3563	1	0	8	0	0	0	3	1	3	0	1	0	0	2	2	2	0	0	1	-1.17791	-1.11342	-0.0644899	1	1	0	0
54	1	1	2	1	10.859	1	0	2	0	0	0	0	1	0	0	1	0	0	2	2	2	0	2	2	0.0618637	0.618698	-0.556835	3	4	11812.5	0
74	2	0	2	2	11.9509	1	1	11	0	1	1	0	2	1	3	0	3	0	2	2	2	0	0	1	-1.08676	-1.11342	0.0266592	3	3	9198	0
51	1	2	2	1	10.7167	1	0	4	0	0	0	0	1	0	2	1	0	0	2	2	2	0	2	3	0.376473	1.19607	-0.819599	3	4	14238	0
50	2	0	2	1	9.91936	1	1	10	0	0	0	3	1	0	3	1	0	2	2	2	2	0	0	1	-1.39816	-1.11342	-0.284742	3	2	4158	0
68	2	0	2	1	12.1211	1	0	3	0	0	0	0	1	0	1	1	0	0	2	2	2	0	0	1	-1.06068	-1.11342	0.0527383	3	4	14238	0
67	1	0	2	1	10.5886	1	0	0	0	0	0	0	0	0	0	0	0	0	1	2	2	0	2	1	-1.29558	-1.11342	-0.18216	3	4	14238	0
52	2	1	2	1	7.69621	1	1	14	1	3	1	1	0	0	1	1	3	3	2	2	2	0	0	1	-1.14909	-1.11342	-0.0356656	3	3	7200	0
69	1	1	2	1	10.3647	1	0	9	0	1	1	1	1	0	3	1	0	1	2	2	2	0	2	2	-0.535539	-1.11342	0.577881	3	4	19278	1
72	2	0	2	1	9.96627	1	1	12	0	2	0	3	1	0	0	1	2	3	2	2	2	0	0	1	-1.39097	-1.11342	-0.277551	3	4	14238	0
77	1	0	2	1	10.5406	1	0	9	0	0	0	0	1	0	0	8	0	0	1	2	2	0	2	1	-1.30294	-1.11342	-0.189519	3	4	14238	0
61	2	0	2	1	11.4746	1	1	13	0	0	0	0	8	2	3	0	0	0	1	2	2	0	0	1	-1.15977	-1.11342	-0.0463522	3	2	4158	0
50	1	2	2	1	9.70504	0	0	4	0	0	0	1	0	0	3	0	0	0	2	2	2	0	2	2	0.283434	1.19607	-0.912637	3	4	19278	0
47	2	1	2	1	11.5661	0	0	0	0	0	0	0	0	0	0	0	0	0	2	2	2	0	0	2	0.143151	0.618698	-0.475547	3	4	19278	0
53	2	1	1	1	10.8467	0	1	12	0	0	0	0	9	0	3	0	0	0	2	2	2	0	0	2	-0.424714	-1.11342	0.688706	3	2	3832.5	0
57	1	2	1	1	10.0966	1	0	9	0	0	0	0	0	0	0	9	0	0	2	2	2	1	2	3	0.361121	0.618698	-0.257577	2	1	742.5	0
54	2	1	1	1	11.2477	0	1	10	3	0	2	0	1	0	3	1	0	0	2	2	2	0	0	2	-0.332528	-1.11342	0.780893	3	3	4718	0
61	1	2	1	1	10.661	0	0	0	0	0	0	0	0	0	0	0	0	0	2	2	2	1	2	3	0.371355	1.19607	-0.824716	2	1	1732.5	0
68	2	0	1	2	10.1969	1	0	7	0	2	2	2	1	0	0	0	0	0	1	1	1	0	0	1	-1.35562	-1.11342	-0.2422	3	2	4158	0
65	1	1	2	1	9.26908	1	0	1	0	0	0	0	1	0	0	0	0	0	1	1	2	0	1	2	-0.120916	0.618698	-0.739614	3	2	4158	0
60	1	2	1	1	9.93982	0	0	1	0	0	0	1	0	0	0	0	0	0	2	2	2	1	1	3	0.305027	1.19607	-0.891044	2	1	1732.5	1
56	1	2	1	1	10.3807	0	0	2	0	0	0	0	0	0	2	0	0	0	2	2	2	0	2	3	0.404664	0.618698	-0.214035	3	3	5040	0
64	2	2	1	1	9.43508	1	0	8	1	1	0	1	2	0	0	1	1	1	2	1	2	0	0	2	0.258607	1.19607	-0.937464	2	2	2032.5	0
63	1	1	1	1	12.54	1	1	10	1	2	1	0	1	1	3	0	1	0	2	2	2	1	2	2	-0.0353788	-1.11342	1.07804	2	1	1732.5	0
79	2	0	1	1	10.7685	1	0	1	0	0	0	0	1	0	0	0	0	0	2	2	2	0	0	1	-1.26801	-1.11342	-0.154587	3	2	4158	0
80	1	1	1	1	10.2488	1	1	11	0	0	3	0	1	0	2	1	2	2	2	2	2	0	2	2	-0.0082882	0.618698	-0.626987	1	1	495	0
56	2	2	1	1	9.76192	0	0	4	0	0	0	0	2	0	1	1	0	0	1	2	2	0	0	2	0.288666	1.19607	-0.907405	3	2	4158	0
75	1	1	2	1	10.9138	1	1	20	3	3	3	3	1	3	0	1	3	0	1	2	2	0	0	2	-0.409294	-1.11342	0.704126	1	1	0	0
75	2	0	2	1	12.3744	1	1	33	3	3	3	3	8	3	3	1	3	3	1	2	2	0	0	1	-1.02185	-1.11342	0.0915678	1	1	0	0
66	1	2	1	2	10.1533	0	0	7	0	0	1	1	1	1	0	1	1	1	1	1	1	0	2	3	0.324662	1.19607	-0.87141	2	2	2595	1
72	1	1	1	1	10.7329	1	0	9	1	0	0	1	0	0	1	1	3	2	2	2	2	0	1	2	0.0473685	0.618698	-0.57133	1	1	0	1
66	2	0	2	1	10.4574	0	0	7	1	1	2	1	1	0	0	1	0	0	2	2	2	0	0	1	-1.3157	-1.11342	-0.202275	3	3	9138	0
61	2	0	2	1	10.6782	1	1	16	2	8	0	2	0	0	0	1	0	3	2	2	2	0	0	1	-1.28184	-1.11342	-0.168424	1	1	0	0
57	1	1	2	1	9.65682	0	1	15	3	3	3	2	0	0	1	1	2	0	2	2	2	0	2	2	-0.0763407	0.618698	-0.695039	3	4	11812.5	0
58	2	0	2	1	12.54	1	0	2	0	0	0	0	1	0	0	1	0	0	2	2	2	0	0	1	-0.996459	-1.11342	0.116961	3	4	11812.5	0
77	1	1	2	2	10.4124	1	0	1	0	0	0	0	1	0	0	0	0	0	2	2	2	0	2	2	0.0105233	0.618698	-0.608175	3	3	5782.5	0
60	1	0	2	2	11.7637	1	1	32	0	8	3	3	8	0	3	1	3	3	2	2	1	0	2	1	-1.11546	-1.11342	-0.00204089	2	1	1732.5	1
67	1	1	2	1	11.2652	1	0	1	1	0	0	0	0	0	0	0	0	0	2	2	2	1	2	2	0.108565	0.618698	-0.510134	1	1	0	0
64	2	1	2	1	10.5941	1	1	24	3	3	3	3	0	3	3	1	3	2	1	2	2	0	0	2	-0.482788	-1.11342	0.630632	3	4	10842	0
66	2	0	2	1	8.9887	1	1	17	2	2	2	2	1	0	2	1	3	2	2	1	2	0	0	1	-1.54082	-1.11342	-0.427396	3	4	11812.5	0
65	2	1	2	2	11.2746	1	1	23	2	8	1	3	8	0	0	0	0	1	2	2	2	0	0	2	-0.326326	-1.11342	0.787094	2	1	1732.5	0
55	1	1	2	1	12.1095	1	0	3	0	0	0	0	1	0	0	2	0	0	2	2	2	1	2	2	-0.134369	-1.11342	0.979052	3	3	7200	0
50	2	0	2	1	10.2853	1	1	21	3	2	2	2	1	2	3	1	3	2	2	2	2	0	0	1	-1.34206	-1.11342	-0.228644	3	4	12180	0
71	1	1	2	1	9.3447	1	1	18	2	2	3	3	0	3	3	0	0	2	1	2	2	0	1	1	-0.770062	-1.11342	0.343358	1	1	0	0
65	2	0	2	2	10.5455	1	1	12	1	0	3	2	0	0	3	1	2	0	2	2	2	0	0	1	-1.30219	-1.11342	-0.188767	2	1	1732.5	0
59	2	0	1	1	11.2956	1	0	4	0	0	0	0	1	0	3	0	0	0	2	2	2	0	0	1	-1.18721	-1.11342	-0.0737874	3	3	6258	0
68	2	0	2	2	11.202	1	1	12	2	2	2	0	0	0	2	1	3	0	2	2	2	0	0	1	-1.20156	-1.11342	-0.0881387	2	2	2100	1
61	2	0	2	2	11.7295	1	1	27	0	0	0	0	1	0	2	8	8	8	1	2	2	0	0	1	-1.1207	-1.11342	-0.00728269	3	2	4158	0
60	1	1	2	1	11.1033	1	0	1	0	0	0	0	0	0	0	1	0	0	1	2	2	1	2	2	0.0899491	0.618698	-0.528749	3	4	14238	0
62	2	0	2	1	11.6089	1	0	6	0	2	0	3	1	0	0	0	0	0	1	2	2	0	0	1	-1.13919	-1.11342	-0.0257709	3	4	14238	0
53	1	1	2	1	12.54	1	0	4	0	0	0	0	0	0	2	1	1	0	1	2	2	0	2	2	-0.0353788	-1.11342	1.07804	3	4	19278	0
50	2	1	2	1	10.7486	1	0	8	1	1	0	0	1	0	2	1	1	1	1	1	2	0	0	2	0.0491775	0.618698	-0.569521	3	4	19278	0
62	1	2	2	1	12.1636	1	0	2	0	0	0	0	1	0	0	1	0	0	2	2	2	0	2	3	0.509545	1.19607	-0.686527	3	3	6480	0
54	2	0	2	1	12.0253	1	1	14	3	1	3	3	0	0	3	1	0	0	1	2	2	0	0	1	-1.07536	-1.11342	0.0380646	2	2	2100	0
54	2	0	2	1	11.2586	1	0	2	0	0	0	0	1	0	0	1	0	0	2	2	2	0	0	1	-1.19288	-1.11342	-0.0794571	3	4	14238	0
56	2	0	2	1	10.6919	0	0	9	1	0	0	0	8	0	0	0	0	0	2	1	2	0	0	1	-1.27974	-1.11342	-0.166319	3	4	19278	0
61	1	1	2	1	11.7123	1	0	1	0	0	0	1	0	0	0	0	0	0	1	2	2	1	2	2	-0.225703	-1.11342	0.887717	3	3	9198	0
56	1	1	2	1	10.7981	0	0	8	0	0	3	3	1	0	0	1	0	0	2	2	2	1	1	2	0.0548679	0.618698	-0.563831	3	4	14238	0
59	2	0	2	1	10.5183	1	0	4	0	0	0	0	1	0	3	0	0	0	2	2	2	0	0	1	-1.30636	-1.11342	-0.192937	3	4	14238	0
69	2	1	2	2	10.5119	1	1	24	3	2	3	3	1	2	3	1	3	3	1	1	2	0	0	2	0.0219661	0.618698	-0.596732	2	1	1732.5	0
70	2	1	2	2	11.7432	1	0	3	0	0	0	0	0	0	3	0	0	0	1	2	1	0	0	2	0.163518	0.618698	-0.455181	3	4	12246	1
75	1	1	2	2	11.4708	1	0	5	0	0	0	0	1	0	3	1	0	0	2	2	2	1	1	2	0.132201	0.618698	-0.486497	3	2	4158	0
61	1	1	2	1	10.2541	0	1	23	2	2	2	8	8	0	0	1	0	0	2	2	2	1	2	1	-0.560959	-1.11342	0.552461	3	2	4158	0
59	2	0	2	1	11.5541	1	0	3	1	0	0	0	1	0	0	1	0	0	2	2	2	0	0	1	-1.14759	-1.11342	-0.0341714	3	4	16852.5	0
52	1	1	2	1	10.8154	1	1	12	0	3	2	3	0	0	3	1	0	0	1	2	2	0	2	2	0.0568478	0.618698	-0.561851	3	4	10542	0
51	2	0	2	1	12.54	1	1	14	0	3	3	3	1	0	3	1	0	0	1	2	2	0	0	1	-0.996459	-1.11342	0.116961	1	1	0	0
51	1	2	2	1	11.4946	0	0	0	0	0	0	0	0	0	0	0	0	0	1	2	2	0	2	2	0.134928	0.618698	-0.48377	3	3	6258	0
49	2	1	2	1	10.9158	0	0	0	0	0	0	0	0	0	0	0	0	0	2	2	2	0	0	2	-0.408826	-1.11342	0.704595	3	4	14798	0
51	1	2	2	1	10.8266	0	0	8	0	0	0	0	8	0	0	0	0	0	2	2	2	1	2	3	0.38658	1.19607	-0.809492	3	4	11812.5	0
47	2	1	2	1	11.0397	0	0	0	0	0	0	0	0	0	0	0	0	0	2	2	2	0	0	2	-0.380338	-1.11342	0.733082	3	4	16338	0
46	1	1	2	1	8.03787	1	1	20	3	1	3	3	1	2	3	1	3	0	2	2	2	0	2	2	-0.262458	0.618698	-0.881156	3	4	11812.5	0
73	1	1	2	1	10.1758	1	0	0	0	0	0	0	0	0	0	0	0	0	1	2	2	1	2	2	-0.0166777	0.618698	-0.635376	3	4	12037.5	0
71	2	1	2	1	10.3169	1	0	2	0	0	0	0	0	0	2	0	0	0	1	2	2	1	0	2	-0.000454426	0.618698	-0.619153	3	4	11032.5	0
69	1	1	2	1	9.78673	1	0	0	0	0	0	0	0	0	0	0	0	0	2	2	2	1	2	2	-0.0614061	0.618698	-0.680105	3	3	8152.5	0
62	2	1	2	1	11.3654	0	0	9	1	2	1	2	0	0	3	0	0	0	2	2	2	0	0	2	-0.305467	-1.11342	0.807954	2	1	1732.5	0
69	2	1	2	1	10.7004	0	1	24	3	3	3	3	2	3	3	1	3	0	1	2	2	0	0	2	-0.458363	-1.11342	0.655057	2	2	2292.5	0
72	1	0	2	1	11.4521	0	0	4	0	3	0	0	1	0	0	0	0	0	2	2	2	0	2	1	-1.16322	-1.11342	-0.0497991	3	2	4158	0
68	1	1	2	1	11.3946	1	1	14	0	0	3	0	1	0	3	1	3	3	1	2	2	0	2	2	-0.298744	-1.11342	0.814676	1	1	0	1
69	2	1	2	2	10.8396	1	1	10	2	1	1	1	1	0	2	2	0	0	2	1	2	0	1	2	-0.426354	-1.11342	0.687066	2	2	1995	0
51	1	2	2	1	10.3542	0	1	17	2	0	2	1	8	0	1	1	0	2	2	2	2	1	2	3	0.343136	1.19607	-0.852936	3	4	19278	0
50	2	1	2	1	9.78267	0	1	10	1	0	2	1	1	2	0	0	1	2	2	2	2	0	2	1	-0.669361	-1.11342	0.44406	3	4	13458	0
52	1	1	2	1	9.39308	0	1	11	3	2	3	1	0	0	1	1	0	0	1	2	2	1	0	1	-0.758938	-1.11342	0.354483	3	3	8322	0
49	2	0	2	1	8.35796	1	1	80	8	8	8	8	8	8	8	8	8	8	1	2	2	0	0	1	-1.6375	-1.11342	-0.524076	2	1	1200	0
56	2	1	1	1	9.03599	1	0	3	0	0	0	1	1	0	0	1	0	0	2	1	2	0	0	1	-0.841041	-1.11342	0.272379	2	2	2422.5	0
61	1	2	2	1	9.67156	1	0	4	1	0	0	1	1	0	0	1	0	0	1	2	1	1	2	3	0.873345	1.19607	-0.322726	3	4	9345	0
56	1	1	2	1	8.284	1	0	8	3	0	0	0	1	0	3	1	0	0	2	2	2	1	2	1	-1.01394	-1.11342	0.09948	2	2	2932.5	0
46	2	1	2	1	9.19319	0	0	6	1	0	1	0	0	0	3	1	0	0	2	2	2	0	0	2	-0.12964	0.618698	-0.748338	3	4	19278	1
53	1	2	2	1	9.42674	1	0	3	0	0	1	1	0	0	0	1	0	0	2	1	2	1	0	2	-0.102791	0.618698	-0.721489	3	3	6612.5	0
69	2	1	2	1	9.49807	1	1	18	2	3	0	3	0	1	0	1	8	0	2	2	2	0	0	1	-0.734797	-1.11342	0.378623	1	1	0	0
69	1	1	2	1	10.5001	0	1	13	2	2	1	3	0	0	3	2	0	0	2	2	2	0	1	2	-0.504403	-1.11342	0.609018	3	2	4158	0
48	2	0	2	1	9.14676	0	0	4	2	0	1	0	0	0	0	1	0	0	2	2	2	0	0	1	-1.51659	-1.11342	-0.403168	3	4	19278	0
51	1	1	2	1	9.2671	0	0	1	0	0	1	0	0	0	0	0	0	0	1	2	2	0	0	1	-0.787903	-1.11342	0.325517	3	4	11812.5	0
52	1	1	2	1	11.0846	0	0	4	0	0	0	0	0	0	3	1	0	0	1	1	1	1	2	2	0.0877992	0.618698	-0.530899	3	2	3492.5	0
69	2	0	2	1	11.5976	0	0	8	0	1	0	0	1	0	2	2	0	2	1	2	2	1	1	1	-1.14091	-1.11342	-0.0274934	3	4	19278	0
69	1	1	2	1	9.68434	0	0	9	1	3	1	2	1	0	1	0	0	0	1	1	2	1	0	1	-0.691971	-1.11342	0.421449	3	4	11812.5	0
66	2	1	2	1	7.96763	1	1	17	1	1	2	1	2	2	1	2	2	3	1	1	2	0	2	2	-0.270533	0.618698	-0.889231	3	3	8052.5	0
67	1	1	2	1	10.9283	1	0	7	1	0	1	3	1	0	0	1	0	0	1	2	2	0	1	2	-0.405953	-1.11342	0.707467	1	1	0	0
76	2	0	2	1	7.75362	0	1	23	3	8	3	3	1	0	1	1	0	3	2	2	2	1	0	1	-1.73013	-1.11342	-0.616711	1	1	0	0
63	1	0	2	1	10.0758	1	1	15	3	1	2	2	1	0	3	1	0	2	1	2	2	1	2	1	-1.37419	-1.11342	-0.260769	3	4	11812.5	0
60	2	1	2	1	7.79811	1	0	5	1	0	1	0	0	0	1	1	1	0	2	2	2	0	0	1	-1.12566	-1.11342	-0.0122366	3	3	9198	0
53	2	0	2	1	11.1168	0	1	24	3	3	3	3	0	3	3	0	3	3	2	2	2	0	0	1	-1.21462	-1.11342	-0.101204	3	4	19278	0
51	1	1	2	1	10.2982	0	0	5	2	0	1	1	0	0	0	1	0	0	1	2	2	1	0	1	-0.550823	-1.11342	0.562597	3	4	16852.5	0
50	1	1	2	2	8.03139	0	0	7	1	0	0	1	1	1	1	1	0	1	2	2	2	0	2	1	-1.07202	-1.11342	0.0413982	3	4	19278	0
47	1	2	2	1	10.4217	1	0	9	2	0	1	2	2	0	1	1	0	0	2	2	2	0	2	3	0.349344	1.19607	-0.846727	3	4	11812.5	0
46	1	0	2	1	10.3747	1	0	8	2	1	1	1	1	0	1	1	0	0	2	2	2	0	2	1	-1.32836	-1.11342	-0.214941	3	4	12642	0
47	2	0	2	1	10.0605	1	1	19	2	3	2	2	1	3	3	1	2	0	2	2	2	0	0	1	-1.37653	-1.11342	-0.26311	3	3	9198	0
45	2	0	2	1	10.5266	0	1	14	0	3	2	3	0	0	3	2	0	1	2	2	2	0	0	1	-1.30508	-1.11342	-0.191657	3	4	16852.5	0
49	1	2	2	1	9.20513	1	0	7	2	0	0	0	0	0	0	1	1	3	2	2	2	0	0	2	0.237458	1.19607	-0.958613	3	3	6772.5	0
47	2	1	2	1	10.5602	1	1	19	2	2	2	2	1	2	2	1	2	3	2	2	2	0	0	2	-0.490595	-1.11342	0.622825	3	4	19278	0
47	1	1	1	1	11.341	1	0	1	0	0	0	0	0	0	0	0	1	0	2	2	2	1	2	2	0.117269	0.618698	-0.501429	3	3	7200	0
82	2	0	2	2	8.284	1	1	22	2	0	0	8	8	0	3	1	0	0	1	2	2	0	1	1	-1.64883	-1.11342	-0.535414	3	3	6258	0
63	1	1	2	2	10.6837	1	1	18	3	3	3	2	0	1	0	0	3	3	1	2	2	1	2	2	0.0417144	0.618698	-0.576984	3	3	7758	0
58	1	1	2	2	10.51	1	1	22	3	3	3	3	0	0	3	1	3	3	2	2	2	0	2	2	-0.502135	-1.11342	0.611285	3	2	3832.5	0
64	1	0	2	1	8.90653	1	0	0	0	0	0	0	0	0	0	0	0	0	2	2	2	1	1	1	-1.55341	-1.11342	-0.439991	3	4	16852.5	0
60	2	0	2	1	10.1682	0	0	6	0	1	0	1	1	0	0	1	1	1	2	2	2	0	0	1	-1.36003	-1.11342	-0.246606	3	4	16852.5	1
78	1	1	2	1	10.1306	1	0	5	0	1	0	0	1	0	0	2	1	0	1	2	2	0	1	1	-0.589359	-1.11342	0.524061	3	2	3564	0
70	2	1	2	1	5.32788	1	1	14	2	3	2	2	1	0	0	1	3	0	1	2	2	0	0	1	-0.574002	0.618698	-1.1927	3	3	8010	0
72	2	1	2	2	11.0137	1	1	15	2	1	2	2	0	3	0	1	2	2	2	2	1	1	0	2	0.0796481	0.618698	-0.53905	3	4	19278	0
86	2	0	2	2	7.98617	1	1	41	9	9	9	3	2	0	0	1	8	0	1	2	2	0	2	1	-1.69449	-1.11342	-0.581066	1	1	0	0
64	2	0	2	2	12.3938	0	0	6	2	0	0	0	1	0	0	1	1	1	2	2	2	0	2	1	-1.01888	-1.11342	0.0945437	3	4	16338	0
65	1	0	2	1	8.65869	0	0	7	0	2	0	0	1	0	3	1	0	0	2	2	2	1	2	1	-1.5914	-1.11342	-0.47798	3	4	19278	0
63	2	1	2	1	11.0735	1	1	15	3	3	3	0	1	0	3	2	0	0	2	2	2	0	2	2	0.0865219	0.618698	-0.532177	3	3	9198	1
49	2	1	2	1	10.006	0	1	17	3	2	1	2	1	1	2	2	1	2	2	2	2	0	1	2	-0.0361933	0.618698	-0.654892	3	4	10372.5	0
61	1	1	2	1	11.1662	1	0	1	1	0	0	0	0	0	0	0	0	0	1	2	1	0	1	2	0.0971799	0.618698	-0.521519	3	4	16852.5	0
64	1	1	2	1	10.7868	1	0	3	0	0	0	0	1	0	1	1	0	0	2	2	2	0	1	2	-0.43848	-1.11342	0.674941	3	4	12532.5	0
62	2	0	2	1	9.35184	1	0	3	0	0	0	0	1	0	0	2	0	0	2	2	2	1	0	1	-1.48515	-1.11342	-0.371733	3	4	13912.5	0
60	1	1	2	1	8.08209	1	0	0	0	0	0	0	0	0	0	0	0	0	2	2	2	0	2	2	-0.257373	0.618698	-0.876072	3	4	19278	0
64	2	0	2	1	9.87591	1	0	9	2	2	0	2	1	0	0	1	0	1	2	2	2	0	0	1	-1.40482	-1.11342	-0.291402	3	4	19278	0
53	1	1	2	1	11.8914	0	0	4	0	0	1	0	2	0	0	1	0	0	2	2	2	0	0	2	0.180546	0.618698	-0.438153	3	4	13458	0
52	2	0	2	1	9.48494	1	0	2	1	1	0	0	0	0	0	0	0	0	2	2	2	0	0	1	-1.46475	-1.11342	-0.351332	3	3	6222	0
73	2	1	2	1	10.0168	0	0	1	0	0	0	0	1	0	0	0	0	0	1	2	2	0	2	1	-0.615526	-1.11342	0.497894	3	3	9198	0
81	1	0	2	1	10.9031	1	1	16	0	2	1	3	1	0	0	1	8	0	2	2	1	0	2	1	-1.24737	-1.11342	-0.133955	3	2	4158	0
74	1	1	2	1	9.82876	1	1	21	3	3	3	2	0	2	2	2	2	2	2	2	2	0	2	1	-0.658764	-1.11342	0.454657	3	3	6772.5	0
55	1	1	2	1	8.16622	1	0	1	0	0	0	1	0	0	0	0	0	0	1	1	1	1	1	2	-0.247703	0.618698	-0.866401	3	4	16852.5	0
51	2	1	2	1	8.8488	0	0	1	0	0	1	0	0	0	0	0	0	0	1	2	2	0	0	2	-0.169232	0.618698	-0.787931	3	3	8152.5	0
80	1	1	2	1	9.78808	0	1	16	3	1	3	1	2	0	3	1	2	0	2	2	2	1	1	2	-0.0612512	0.618698	-0.67995	3	4	16852.5	0
68	2	0	2	1	9.23367	1	1	17	3	0	3	3	1	0	3	1	3	0	1	1	2	1	0	1	-1.50327	-1.11342	-0.389847	3	4	16852.5	0
74	2	1	2	1	8.67727	1	0	2	0	0	0	0	1	0	0	1	0	0	2	2	2	0	1	2	-0.188951	0.618698	-0.80765	3	4	13912.5	0
76	1	2	2	1	8.74034	1	1	11	0	1	0	3	2	1	3	0	0	1	2	2	2	0	2	2	0.194712	1.19607	-1.00136	3	2	3172.5	1
62	1	1	2	1	8.80747	1	0	1	0	0	0	0	0	0	1	0	0	0	1	2	2	0	2	2	-0.173983	0.618698	-0.792681	3	4	14798	0
59	2	1	2	1	10.7748	1	0	3	0	0	0	0	0	0	3	0	0	0	2	2	2	0	0	2	0.0521818	0.618698	-0.566517	3	3	8152.5	0
83	1	1	2	2	11.6325	1	1	19	3	3	3	3	0	0	3	1	3	0	1	2	2	0	2	2	0.150785	0.618698	-0.467914	1	1	0	0
68	1	1	2	1	10.6276	1	1	12	3	2	3	3	0	0	0	1	0	0	2	1	2	0	2	2	-0.475082	-1.11342	0.638338	3	4	14238	0
64	2	0	2	1	11.8076	1	1	19	0	8	0	3	8	0	0	0	0	0	2	2	2	0	0	1	-1.10873	-1.11342	0.00469403	3	4	16852.5	0
77	2	0	2	2	11.5394	1	1	13	0	0	0	2	1	3	3	0	1	3	1	2	2	0	1	1	-1.14984	-1.11342	-0.0364239	3	3	5040	0
55	1	1	2	1	9.36563	1	1	18	2	2	2	3	1	2	3	2	1	0	1	2	2	0	2	1	-0.765248	-1.11342	0.348172	3	4	12412.5	0
55	2	1	2	1	10.3647	1	0	6	1	1	0	0	2	0	0	2	0	0	2	2	2	0	2	2	0.00503856	0.618698	-0.61366	3	3	9038	1
54	2	1	2	2	10.0883	1	1	11	0	2	2	0	1	0	3	1	2	0	2	2	2	0	0	2	-0.0267363	0.618698	-0.645435	3	4	16338	0
54	1	2	2	1	8.86785	1	1	10	1	0	0	0	8	0	0	1	0	0	2	2	2	1	1	2	0.206439	1.19607	-0.989632	3	4	12532.5	0
53	2	1	2	1	9.40591	1	0	3	1	0	0	0	1	0	0	1	0	0	2	2	2	0	0	1	-0.755988	-1.11342	0.357432	3	3	6772.5	0
52	2	1	2	1	10.2667	1	1	17	1	2	2	2	1	2	2	1	2	2	2	2	2	0	0	1	-0.558063	-1.11342	0.555358	3	4	13972.5	0
56	1	1	2	1	10.2349	1	0	9	2	0	2	0	1	0	1	1	2	0	2	2	1	0	2	1	-0.565373	-1.11342	0.548047	3	4	16398	0
50	2	1	2	1	11.5161	1	1	20	2	2	3	3	1	0	3	2	3	1	1	2	2	0	1	2	-0.270802	-1.11342	0.842618	3	4	16852.5	0
49	1	0	2	1	7.85787	1	1	11	2	2	2	0	1	0	1	1	0	2	2	2	2	1	2	1	-1.71415	-1.11342	-0.600732	3	3	8092.5	0
50	1	1	2	2	9.4451	1	1	18	3	3	3	2	1	0	0	1	3	2	2	2	2	0	2	1	-0.746978	-1.11342	0.366443	3	4	11812.5	0
49	1	1	2	2	9.05719	0	1	18	1	2	1	3	2	0	3	2	3	1	2	2	2	1	1	2	-0.145275	0.618698	-0.763974	3	4	13912.5	0
56	2	1	2	1	8.21067	0	0	6	2	0	2	0	1	0	0	1	0	0	2	2	2	0	2	1	-1.0308	-1.11342	0.0826193	3	3	9198	0
61	1	1	2	1	8.9495	0	0	0	0	0	0	0	0	0	0	0	0	0	2	2	2	1	2	1	-0.860928	-1.11342	0.252493	3	4	14798	0
62	2	0	2	1	9.68041	1	1	25	3	3	3	3	0	3	3	1	3	3	2	2	2	0	2	1	-1.43479	-1.11342	-0.32137	3	4	15412.5	0
63	1	0	2	1	9.61913	0	0	5	0	0	1	0	2	0	0	1	0	1	2	2	2	0	2	1	-1.44418	-1.11342	-0.330762	3	4	16338	0
81	1	1	2	1	8.77956	1	1	30	8	9	3	8	1	0	0	1	0	0	1	2	2	1	2	1	-0.9	-1.11342	0.21342	3	4	14238	1
61	2	0	2	1	9.57776	1	0	8	0	3	0	2	0	3	0	0	0	0	1	2	2	0	0	1	-1.45052	-1.11342	-0.337104	3	3	6258	0
62	1	0	2	1	11.3415	1	0	3	0	2	0	0	0	0	0	0	1	0	2	2	2	0	2	1	-1.18017	-1.11342	-0.066751	3	4	16852.5	0
64	1	1	2	1	10.1089	1	0	5	2	1	0	0	1	0	0	1	0	0	2	2	2	0	0	2	-0.0243718	0.618698	-0.64307	3	4	15138	0
62	2	0	2	1	6.55108	1	0	4	1	0	0	0	2	0	0	1	0	0	1	2	2	0	1	1	-1.91446	-1.11342	-0.801039	3	3	7598	1
57	1	2	2	1	9.48342	0	0	0	0	0	0	0	0	0	0	0	0	0	2	2	2	1	2	2	0.263052	1.19607	-0.933019	3	3	6727.5	0
66	2	0	2	1	9.7625	1	1	12	0	0	0	2	0	0	1	1	0	8	2	2	2	1	2	1	-1.42221	-1.11342	-0.308787	2	1	1732.5	0
82	2	0	2	1	7.78322	1	0	2	0	0	0	0	0	0	2	0	0	0	1	2	1	0	0	1	-1.72559	-1.11342	-0.612173	3	3	5782.5	0
76	2	0	2	2	9.78222	1	0	8	0	0	0	0	1	0	3	1	3	0	1	2	2	0	0	1	-1.41918	-1.11342	-0.305763	3	3	6258	0
51	2	0	2	1	10.4907	1	0	2	0	0	0	0	1	0	0	1	0	0	2	2	2	0	0	1	-1.31058	-1.11342	-0.197164	3	4	16852.5	0
55	1	2	2	1	9.61581	1	0	4	0	0	0	2	1	0	0	1	0	0	2	2	2	1	0	2	0.275228	1.19607	-0.920843	3	4	16852.5	0
76	2	0	2	2	10.6378	1	1	16	0	3	1	1	0	3	3	1	1	3	2	2	2	0	0	1	-1.28804	-1.11342	-0.174622	3	2	3832.5	0
54	2	0	2	1	9.73979	0	1	16	1	2	2	2	0	2	2	1	2	2	1	2	2	0	0	1	-1.42569	-1.11342	-0.312267	3	3	6772.5	0
56	1	1	2	1	9.85535	0	1	11	1	2	1	2	1	0	0	2	1	1	2	2	2	0	1	1	-0.652651	-1.11342	0.460769	3	3	6772.5	0
76	2	1	2	2	8.85367	0	1	10	0	0	1	1	1	0	3	1	3	0	2	2	2	0	0	1	-0.882961	-1.11342	0.230459	3	3	5502	0
63	2	0	2	1	9.97488	1	0	8	0	0	0	1	2	0	0	2	3	0	2	2	2	0	2	1	-1.38965	-1.11342	-0.276233	3	3	9198	0
64	1	1	2	1	11.6373	1	0	2	0	0	0	0	1	0	0	1	0	0	2	2	2	1	2	2	-0.242929	-1.11342	0.870492	3	4	11958	0
53	1	0	2	2	10.523	0	0	5	3	0	0	0	1	0	0	1	0	0	2	2	2	1	1	1	-1.30564	-1.11342	-0.192217	3	3	7758	0
62	2	0	2	1	11.7265	1	1	17	2	2	2	3	0	3	0	2	3	0	1	2	2	0	2	1	-1.12116	-1.11342	-0.00774009	3	4	11812.5	0
61	2	1	2	1	10.4187	1	0	4	0	1	0	0	1	0	1	1	0	0	2	2	2	0	0	2	-0.523123	-1.11342	0.590297	3	4	19278	1
63	1	1	2	1	10.5187	0	0	8	0	2	2	0	1	0	2	1	0	0	2	2	2	0	2	2	-0.500138	-1.11342	0.613283	3	4	15678	0
57	1	2	2	1	5.32788	0	1	21	3	3	3	3	0	3	0	1	3	2	2	2	2	1	1	2	-0.119129	1.19607	-1.3152	3	3	6772.5	0
56	2	0	2	1	10.0476	1	1	20	3	3	3	3	0	3	0	0	2	3	2	2	2	0	0	1	-1.37851	-1.11342	-0.265087	3	4	14022	0
69	2	0	2	2	9.0893	1	1	15	3	1	2	3	2	0	2	2	0	0	1	2	2	0	0	1	-1.5254	-1.11342	-0.411975	3	4	16852.5	0
56	2	1	2	1	10.6842	0	1	15	1	1	1	1	8	1	0	2	0	0	1	2	2	0	0	2	0.0417671	0.618698	-0.576931	3	3	8850	0
76	1	1	2	1	8.7323	1	1	48	8	8	8	8	8	0	8	0	0	0	2	2	2	0	2	1	-0.910865	-1.11342	0.202556	2	1	1732.5	0
74	2	0	2	1	11.2324	1	1	22	2	2	1	3	0	1	8	2	3	0	1	2	2	0	0	1	-1.19689	-1.11342	-0.0834744	2	2	2160	0
72	2	1	2	1	9.278	0	1	22	3	3	3	3	0	3	3	1	0	3	1	2	2	0	0	2	-0.11989	0.618698	-0.738589	2	1	900	0
71	1	1	2	1	10.0883	1	1	23	3	3	3	3	1	3	3	1	0	3	2	2	2	0	2	1	-0.599089	-1.11342	0.514331	3	3	9198	0
68	1	2	2	1	9.09605	1	1	12	1	0	1	1	1	0	3	1	2	2	1	2	2	1	2	2	0.227427	1.19607	-0.968645	3	4	12078	0
69	2	1	2	1	10.2256	0	1	19	2	2	2	3	8	2	0	0	0	0	2	2	2	0	0	1	-0.567529	-1.11342	0.545892	3	3	6772.5	0
60	1	1	2	2	10.7643	1	0	7	2	1	1	1	0	0	0	1	0	1	2	2	2	1	0	2	0.050973	0.618698	-0.567725	3	4	11918	0
60	1	1	2	1	8.82173	1	0	0	0	0	0	0	0	0	0	0	0	0	1	2	2	1	1	1	-0.890303	-1.11342	0.223117	3	4	9918	0
58	2	0	2	1	9.13346	1	0	0	0	0	0	0	0	0	0	0	0	0	2	2	2	0	0	1	-1.51863	-1.11342	-0.405207	3	3	8437.5	0
59	1	2	2	1	9.72577	1	0	0	0	0	0	0	0	0	0	0	0	0	2	2	2	1	2	2	0.285341	1.19607	-0.91073	3	4	11358	0
54	2	1	2	1	10.2277	1	0	7	0	0	0	3	0	0	3	0	1	0	2	2	2	0	1	2	-0.0107065	0.618698	-0.629405	3	3	9198	0
71	2	1	2	1	9.97674	1	0	1	0	0	0	0	1	0	0	0	0	0	2	2	2	1	0	2	-0.0395623	0.618698	-0.658261	3	3	6772.5	0
73	1	0	2	1	9.39266	1	0	2	0	0	0	0	1	0	0	1	0	0	1	2	2	1	1	1	-1.4789	-1.11342	-0.365476	3	4	10542	0
51	1	1	2	1	10.2478	1	0	4	2	0	0	0	0	0	0	0	2	0	1	2	2	1	1	2	-0.00840223	0.618698	-0.627101	3	4	9662	0
46	2	1	2	1	9.89141	1	1	10	0	0	0	3	1	0	1	1	2	2	2	2	2	0	0	2	-0.0493712	0.618698	-0.66807	3	4	12922.5	0
51	2	0	2	1	10.5532	0	1	16	2	2	2	2	1	0	2	1	2	2	2	2	2	0	0	1	-1.30101	-1.11342	-0.187587	3	4	10822.5	0
54	1	1	2	1	8.69283	1	1	16	3	2	2	2	0	0	2	1	2	2	1	2	2	1	2	1	-0.919942	-1.11342	0.193478	3	3	8932.5	0
46	2	0	2	1	10.6281	0	0	4	0	2	0	0	1	0	0	1	0	0	2	2	2	0	2	1	-1.28952	-1.11342	-0.1761	3	3	5272.5	0
50	1	1	2	1	9.15757	0	0	6	1	0	0	0	1	0	2	2	0	0	2	2	2	0	2	2	-0.133735	0.618698	-0.752433	3	4	15138	0
50	2	0	2	1	8.74194	0	0	3	0	0	0	0	1	0	1	1	0	0	2	2	2	0	0	1	-1.57864	-1.11342	-0.46522	3	4	19278	0
52	1	1	2	1	10.1514	0	0	9	0	3	3	2	1	0	0	0	0	0	2	2	2	0	2	1	-0.584591	-1.11342	0.528829	3	4	13912.5	0
49	1	1	1	1	10.9751	1	0	1	0	0	0	0	1	0	0	0	0	0	2	2	2	1	2	2	-0.395201	-1.11342	0.718219	3	3	5502	0
46	2	0	2	1	9.68159	0	0	9	2	0	0	2	0	0	2	1	2	0	2	2	2	0	0	1	-1.43461	-1.11342	-0.321188	3	3	6772.5	0
63	2	0	2	1	8.69951	0	1	13	2	2	2	2	1	1	3	0	0	0	2	2	2	0	0	1	-1.58514	-1.11342	-0.471723	3	3	4458	0
72	1	1	2	1	8.61975	0	0	0	0	0	0	0	0	0	0	0	0	0	1	2	2	1	2	2	-0.195564	0.618698	-0.814262	3	4	14238	0
69	1	1	2	1	9.37509	0	1	12	2	0	3	3	1	0	1	0	1	1	1	1	2	0	1	2	-0.108728	0.618698	-0.727427	3	4	19278	0
62	2	1	2	1	9.74097	0	0	6	0	2	2	0	0	0	2	0	0	0	2	1	2	0	0	1	-0.67895	-1.11342	0.434471	3	4	14838	0
74	1	2	2	1	10.1409	1	0	4	1	3	0	0	0	0	0	0	0	0	2	2	2	0	0	3	0.323523	1.19607	-0.872548	3	4	10080	0
70	2	1	2	1	10.3189	1	0	3	1	0	1	1	0	0	0	0	0	0	1	2	2	0	0	2	-0.546069	-1.11342	0.567351	3	3	5502	0
55	1	2	2	1	10.2973	1	0	9	1	1	1	0	2	0	1	1	1	1	1	2	2	1	0	3	0.337903	1.19607	-0.858168	3	4	12702	0
46	2	1	2	1	9.11844	1	0	6	1	1	1	1	0	0	1	1	0	0	2	1	2	1	0	2	-0.138233	0.618698	-0.756931	3	4	14958	0
61	1	0	2	1	10.0631	0	0	6	1	1	0	0	0	0	3	1	0	0	2	2	2	1	2	1	-1.37614	-1.11342	-0.262717	3	4	10980	0
58	2	1	2	1	9.09918	1	1	10	2	2	1	0	1	0	2	1	1	0	2	2	2	0	0	1	-0.82651	-1.11342	0.28691	2	1	900	0
75	2	0	2	2	11.2372	1	1	22	8	2	2	2	0	2	3	1	2	0	1	2	2	0	0	1	-1.19617	-1.11342	-0.0827458	3	3	6258	0
54	2	1	2	2	9.78808	1	0	9	0	1	2	1	0	0	3	0	2	0	2	1	2	0	0	2	-0.0612512	0.618698	-0.67995	3	4	13912.5	0
58	2	1	2	1	11.6481	0	1	12	2	2	1	1	1	1	1	1	1	1	2	1	2	0	0	2	0.152576	0.618698	-0.466122	3	4	15120	0
58	1	1	2	1	9.53532	0	1	11	1	2	2	1	2	0	0	1	1	1	2	2	2	0	2	2	-0.0903086	0.618698	-0.709007	3	4	10296	0
65	1	0	2	2	9.76123	1	1	13	2	1	2	2	1	1	1	1	2	0	1	1	1	1	2	1	-1.4224	-1.11342	-0.308981	3	3	7492.5	1
60	1	0	2	1	10.1286	0	0	3	0	0	0	2	1	0	0	0	0	0	1	2	2	1	2	1	-1.36609	-1.11342	-0.252665	3	4	13972.5	0
54	2	1	2	1	9.61514	1	1	21	3	2	2	3	1	2	3	1	2	2	2	2	2	1	0	1	-0.707881	-1.11342	0.405539	3	4	11617.5	0
55	1	1	2	1	9.60777	0	0	2	0	0	0	0	1	0	0	1	0	0	2	2	2	1	0	2	-0.081979	0.618698	-0.700678	3	4	14478	0
64	2	0	2	2	10.0732	1	0	9	1	0	0	2	1	0	2	0	0	3	1	2	2	1	0	1	-1.37458	-1.11342	-0.261157	3	4	16852.5	0
65	2	0	2	1	11.287	0	1	22	1	1	1	2	1	0	3	1	3	9	2	2	2	0	0	1	-1.18852	-1.11342	-0.0751037	3	3	6832.5	0
69	1	1	2	1	9.28545	1	1	19	0	3	3	2	1	0	3	2	3	2	2	2	1	0	1	1	-0.783684	-1.11342	0.329736	3	4	17118	0
56	2	1	2	1	9.18194	0	1	25	3	1	3	3	2	3	3	2	3	2	2	2	2	0	0	2	-0.130933	0.618698	-0.749632	3	4	9832.5	0
52	1	1	2	1	11.9421	1	1	10	1	1	1	1	1	0	1	2	1	1	1	1	2	1	1	2	-0.172858	-1.11342	0.940563	3	4	16338	0
73	2	0	2	1	9.75846	1	0	8	0	1	0	0	0	0	3	1	2	1	2	2	2	0	0	1	-1.42283	-1.11342	-0.309405	3	3	9198	0
70	1	1	2	1	9.47731	1	0	7	0	1	0	1	1	0	1	1	1	1	1	1	1	0	0	1	-0.739571	-1.11342	0.373849	3	3	6772.5	1
54	2	0	2	1	9.13863	0	0	7	2	2	0	0	0	0	3	0	0	0	2	2	2	0	0	1	-1.51783	-1.11342	-0.404414	2	2	2595	0
61	1	2	2	1	9.93305	0	1	11	2	1	0	2	0	3	1	0	2	0	1	1	2	1	2	2	0.304404	1.19607	-0.891667	3	4	16852.5	0
63	1	1	2	2	10.1982	1	0	4	0	1	1	0	1	0	0	1	0	0	1	2	2	1	2	1	-0.573812	-1.11342	0.539609	3	4	13912.5	0
66	1	1	2	1	9.69646	1	0	8	1	2	1	0	1	0	0	2	1	0	2	2	2	1	0	2	-0.0717831	0.618698	-0.690482	3	4	14142	0
66	2	1	2	1	11.9303	0	1	11	1	1	1	1	1	1	3	0	2	0	2	2	2	0	0	2	-0.175568	-1.11342	0.937852	3	2	3930	0
55	1	1	2	1	10.0962	1	0	6	2	0	0	1	0	0	2	1	0	0	2	1	2	1	0	2	-0.025832	0.618698	-0.64453	3	4	10080	0
52	2	1	2	1	10.5316	1	1	12	2	3	1	1	2	0	2	1	0	0	2	2	2	0	0	2	-0.497174	-1.11342	0.616246	3	4	11092.5	0
45	2	1	2	1	11.1106	1	0	2	0	0	0	0	0	0	0	2	0	0	2	2	2	0	0	2	-0.364036	-1.11342	0.749385	2	2	2292.5	0
51	1	2	2	1	10.867	0	0	4	0	0	0	0	1	0	1	1	0	1	2	2	2	1	2	3	0.390302	1.19607	-0.805769	3	4	19278	0
65	2	1	2	2	9.5922	0	1	27	3	8	2	3	1	2	3	0	3	2	1	2	2	0	0	1	-0.713156	-1.11342	0.400264	3	4	16338	0
52	1	1	2	1	9.60777	0	0	0	0	0	0	0	0	0	0	0	0	0	2	2	2	0	1	2	-0.081979	0.618698	-0.700678	3	3	6772.5	0
46	2	1	2	1	9.55109	0	0	8	1	0	2	2	0	0	2	1	0	0	2	2	2	0	0	2	-0.0884956	0.618698	-0.707194	3	3	9138	0
52	1	1	2	1	9.42948	0	0	4	1	0	1	1	0	0	0	1	0	0	2	2	2	1	0	2	-0.102476	0.618698	-0.721175	3	4	14692.5	0
47	2	1	2	1	11.0087	1	0	8	0	2	0	2	1	0	1	0	0	2	2	1	2	0	0	2	-0.387459	-1.11342	0.725961	3	4	19278	0
50	1	2	2	1	11.8105	0	0	4	1	1	0	1	1	0	0	0	0	0	1	2	2	1	2	3	0.477073	1.19607	-0.718998	3	4	16852.5	0
45	2	1	2	1	10.2556	1	0	2	0	0	0	0	1	0	0	1	0	0	2	2	2	0	0	1	-0.560635	-1.11342	0.552785	3	3	6772.5	0
50	2	1	2	1	10.3792	1	0	5	0	0	0	0	1	0	2	1	1	0	1	2	2	0	0	2	-0.5322	-1.11342	0.58122	3	4	19278	0
50	1	1	2	1	8.75463	1	0	1	0	0	0	0	0	0	1	0	0	0	2	2	2	1	1	2	-0.180057	0.618698	-0.798756	3	4	11102	0
48	1	1	2	1	9.41475	1	0	5	0	1	0	1	1	0	2	0	0	0	2	2	2	0	0	2	-0.104169	0.618698	-0.722868	3	4	19278	0
47	1	2	2	1	11.4658	0	0	6	1	1	1	0	1	0	1	1	0	0	2	2	2	1	2	3	0.571002	0.618698	-0.0476961	2	1	1732.5	0
51	1	1	2	1	7.87853	0	0	0	0	0	0	0	0	0	0	0	0	0	1	2	2	1	0	2	-0.280775	0.618698	-0.899473	3	3	5502	0
49	2	2	2	1	11.556	0	0	9	1	2	1	0	0	3	1	0	1	0	2	1	2	0	0	3	0.453664	1.19607	-0.742407	2	2	2292.5	0
49	1	1	2	1	9.61714	1	1	12	3	0	1	3	1	0	1	2	1	0	2	2	2	0	0	2	-0.0809025	0.618698	-0.699601	3	3	7332	0
50	2	1	2	1	12.2448	0	1	13	2	2	1	2	1	2	2	1	0	0	2	2	2	1	0	2	0.221179	0.618698	-0.39752	3	3	4718	0
54	1	1	2	1	9.74683	0	0	1	1	0	0	0	0	0	0	0	0	0	1	2	2	1	1	2	-0.0659925	0.618698	-0.684691	3	4	11102	0
45	2	1	2	1	6.84588	1	0	7	0	0	0	1	2	0	2	1	1	0	2	2	2	0	0	2	-0.39949	0.618698	-1.01819	3	3	6360	0
49	1	1	2	1	9.65246	0	0	6	1	1	0	0	1	0	2	1	0	0	1	2	2	1	2	2	-0.076842	0.618698	-0.69554	3	4	11092.5	0
64	2	1	2	1	9.79813	0	1	11	2	1	1	1	2	0	2	2	0	0	1	1	2	0	0	2	-0.0600957	0.618698	-0.678794	3	4	9918	1
66	1	1	2	1	9.92074	1	1	11	0	0	0	1	2	0	0	8	0	0	1	2	2	1	2	2	-0.0460002	0.618698	-0.664699	3	4	11812.5	0
49	2	1	2	1	9.81487	1	1	10	3	1	1	1	1	0	2	1	0	0	2	2	1	0	0	2	-0.0581704	0.618698	-0.676869	2	1	1732.5	0
55	1	1	2	1	9.97348	1	0	6	2	0	0	0	1	0	2	1	0	0	2	2	2	0	2	2	-0.0399369	0.618698	-0.658635	3	4	10980	0
65	1	1	2	2	9.52017	0	0	8	1	1	1	1	1	0	1	1	1	0	1	2	2	0	1	2	-0.0920495	0.618698	-0.710748	3	3	8152.5	1
62	2	1	2	1	10.1879	1	1	14	0	0	0	3	1	0	3	1	3	3	2	2	2	0	0	1	-0.576187	-1.11342	0.537233	3	3	4662	0
70	1	1	2	1	10.8002	1	1	22	0	8	0	3	8	0	2	1	0	0	2	2	2	1	2	2	-0.435411	-1.11342	0.678009	3	4	14238	0
85	1	0	2	2	8.67009	1	1	43	3	8	3	3	8	3	3	1	3	8	1	2	2	0	1	1	-1.58965	-1.11342	-0.476234	2	1	807.5	0
56	1	2	2	1	8.61613	0	0	8	3	0	3	0	1	0	0	1	0	0	2	2	2	1	2	2	0.183289	1.19607	-1.01278	3	4	15582	1
53	2	1	1	1	5.32788	0	0	8	1	1	1	1	1	0	1	1	1	0	2	2	1	0	0	1	-0.574002	0.618698	-1.1927	3	3	6772.5	0
57	2	1	2	1	9.77338	1	1	17	1	2	1	3	1	2	2	1	2	2	2	2	2	1	0	1	-0.671498	-1.11342	0.441922	3	4	16852.5	0
59	1	2	2	1	11.4917	1	1	14	2	2	2	2	0	1	3	1	1	0	2	2	2	1	1	3	0.574974	0.618698	-0.0437246	3	4	13912.5	0
57	2	1	2	1	10.6987	1	1	14	1	1	1	2	1	2	1	2	2	1	2	1	2	0	0	2	0.04344	0.618698	-0.575258	3	3	6118	0
60	1	2	2	1	10.0363	1	0	4	1	1	0	0	0	0	1	1	0	0	2	2	2	0	2	3	0.313897	1.19607	-0.882174	3	4	10458	0
72	1	2	2	1	10.6963	1	1	13	2	1	2	0	1	1	3	2	0	1	2	1	1	0	1	3	0.374596	1.19607	-0.821476	3	4	16852.5	1
67	2	1	2	1	11.201	1	1	11	0	1	0	3	0	0	3	0	2	2	1	1	2	0	0	2	0.101175	0.618698	-0.517524	3	4	11812.5	0
88	2	1	2	2	8.3939	1	1	36	8	8	0	8	8	0	3	1	0	0	1	2	2	0	0	1	-0.988673	-1.11342	0.124747	1	1	198	0
87	2	0	2	2	9.03599	0	1	40	8	8	8	8	8	0	0	0	0	0	1	2	2	0	0	1	-1.53357	-1.11342	-0.420148	2	1	1732.5	0
73	2	0	2	1	10.6009	1	1	11	1	2	0	0	1	0	2	1	2	2	2	2	2	1	0	1	-1.2937	-1.11342	-0.180278	3	3	4238	0
73	1	1	2	1	9.39848	1	0	0	0	0	0	0	0	0	0	0	0	0	2	2	2	1	2	2	-0.10604	0.618698	-0.724738	3	3	9198	0
65	1	0	2	1	8.74512	0	1	15	3	3	0	3	0	0	3	0	3	0	2	2	2	0	1	1	-1.57815	-1.11342	-0.464731	3	4	12372.5	1
55	2	1	2	1	9.73151	0	1	17	3	1	2	1	2	1	3	2	2	0	2	1	2	0	0	2	-0.0677539	0.618698	-0.686452	3	4	14958	0
64	1	1	2	1	8.67249	1	0	8	2	3	1	1	0	0	0	1	0	0	2	2	2	0	2	2	-0.189501	0.618698	-0.808199	3	3	4850	0
54	2	0	2	1	8.95157	1	0	3	0	0	0	0	1	0	0	0	2	0	1	2	2	0	0	1	-1.54651	-1.11342	-0.433087	3	4	9652.5	0
50	1	1	2	1	9.32367	1	0	2	0	0	0	0	2	0	0	0	0	0	2	2	2	1	1	2	-0.11464	0.618698	-0.733339	3	3	6612.5	0
51	2	1	2	1	9.13346	1	0	5	0	0	1	1	0	0	3	0	0	0	2	2	1	0	0	1	-0.81863	-1.11342	0.29479	3	4	13665	0
54	2	1	2	1	8.68609	1	1	10	0	1	1	1	1	1	1	2	1	1	2	2	2	0	0	1	-0.92149	-1.11342	0.19193	3	3	6712.5	0
52	1	2	2	1	8.80986	0	1	18	3	3	3	3	1	0	0	1	3	1	2	2	2	0	0	2	0.201106	1.19607	-0.994965	3	4	13912.5	0
52	1	2	2	1	8.34284	0	1	10	1	2	1	3	0	0	3	0	0	0	2	2	2	1	2	2	0.158154	1.19607	-1.03792	3	4	13912.5	0
47	2	1	1	1	9.24184	1	1	16	0	0	0	0	1	0	3	1	2	9	2	1	2	0	0	2	-0.124047	0.618698	-0.742746	3	3	8478	0
48	2	1	1	1	8.87347	0	0	3	1	0	0	0	0	0	1	0	1	0	2	1	2	0	0	2	-0.166396	0.618698	-0.785094	3	3	6772.5	0
54	1	0	2	1	9.48037	1	0	3	0	0	0	0	0	0	0	0	3	0	1	2	2	0	2	1	-1.46545	-1.11342	-0.352032	3	3	6258	0
51	1	1	2	1	9.84427	1	1	13	3	0	1	3	1	0	2	1	2	0	2	2	2	1	2	1	-0.655199	-1.11342	0.458221	3	4	19278	0
50	2	1	2	1	8.59785	0	1	21	2	2	3	1	2	1	3	1	3	3	2	2	2	0	0	2	-0.198081	0.618698	-0.81678	3	4	19278	0
46	2	1	1	1	9.40344	1	0	9	1	1	1	0	2	0	1	1	2	0	2	2	2	0	0	1	-0.756556	-1.11342	0.356864	3	3	5502	0
47	1	2	2	1	9.55464	1	0	0	0	0	0	0	0	0	0	0	0	0	2	2	2	0	0	2	0.269602	1.19607	-0.926469	3	4	14238	0
50	2	1	2	2	10.451	0	1	10	1	1	2	1	1	1	1	0	1	1	2	1	2	0	0	2	0.014963	0.618698	-0.603735	3	4	14958	0
66	2	1	2	1	9.16952	1	0	9	3	0	2	0	0	0	3	1	0	0	2	2	2	0	0	1	-0.810339	-1.11342	0.303081	3	3	8152.5	0
61	2	0	2	1	8.54869	1	0	0	0	0	0	0	0	0	0	0	0	0	2	2	2	0	0	1	-1.60826	-1.11342	-0.494841	3	3	9198	0
61	1	1	2	1	9.19928	1	0	8	0	0	0	0	8	0	0	0	0	0	2	2	2	1	2	1	-0.803496	-1.11342	0.309924	3	4	13972.5	0
70	2	0	2	1	7.14677	0	0	4	2	0	0	0	1	0	0	1	0	0	2	2	2	0	0	1	-1.82315	-1.11342	-0.70973	3	3	8910	0
83	1	2	2	1	10.8934	1	0	9	0	2	2	0	1	0	3	1	0	0	1	2	1	1	1	3	0.483259	0.618698	-0.13544	3	3	5040	0
54	1	2	2	1	8.89206	1	1	12	3	3	3	1	1	0	0	1	0	0	2	2	2	0	2	2	0.208666	1.19607	-0.987406	2	1	1732.5	0
54	2	0	2	1	7.08003	1	1	11	2	3	1	0	0	0	2	0	0	3	2	2	2	0	0	1	-1.83338	-1.11342	-0.719961	3	4	19278	0
58	1	1	2	1	8.36637	1	0	6	1	1	1	1	2	0	0	0	0	0	2	2	2	1	2	2	-0.224693	0.618698	-0.843391	3	4	9918	0
61	2	0	2	1	10.5073	0	1	14	3	3	0	3	1	3	0	1	0	0	2	2	2	0	0	1	-1.30805	-1.11342	-0.194629	3	4	12270	0
65	2	0	2	1	9.50391	0	0	0	0	0	0	0	0	0	0	0	0	0	2	2	2	0	0	1	-1.46184	-1.11342	-0.348424	3	4	16338	0
68	1	1	2	1	9.93499	1	0	1	0	0	0	0	1	0	0	0	0	0	2	2	2	1	2	1	-0.634341	-1.11342	0.47908	3	4	14238	0
60	1	0	2	1	8.3957	0	1	18	3	3	2	3	1	0	3	1	0	2	1	2	2	0	0	1	-1.63171	-1.11342	-0.518291	3	4	12180	0
56	2	0	2	1	9.6473	0	0	0	0	0	0	0	0	0	0	0	0	0	2	2	2	1	0	1	-1.43986	-1.11342	-0.326444	3	3	7758	0
64	1	1	2	2	9.07567	1	0	8	0	1	2	0	1	0	0	1	3	0	2	2	2	0	2	2	-0.143151	0.618698	-0.761849	3	4	16852.5	0
70	1	0	2	1	12.0637	1	0	7	3	3	0	0	1	0	0	0	0	0	2	2	2	1	2	1	-1.06947	-1.11342	0.0439464	3	4	19278	0
61	2	0	2	1	10.0756	0	0	5	1	0	1	1	2	0	0	0	0	0	2	2	2	0	0	1	-1.37422	-1.11342	-0.260795	3	4	13912.5	0
57	2	1	2	1	9.05835	1	0	0	0	0	0	0	0	0	0	0	0	0	2	2	2	0	0	2	-0.145141	0.618698	-0.76384	3	3	9198	0
62	1	2	2	1	11.1256	1	0	0	0	0	0	0	0	0	0	0	0	0	2	2	2	1	2	3	0.414086	1.19607	-0.781985	3	3	9198	0
68	2	0	2	1	10.2173	1	1	12	3	2	2	2	0	0	0	0	3	0	1	2	2	0	0	1	-1.3525	-1.11342	-0.239077	3	4	13912.5	0
55	2	0	2	1	5.32788	1	1	12	3	3	2	3	0	0	1	0	0	0	1	2	2	0	0	1	-2.10195	-1.11342	-0.988534	3	4	16852.5	0
54	1	1	2	1	9.73814	1	0	1	0	0	0	0	1	0	0	0	0	0	1	2	2	0	1	2	-0.0669918	0.618698	-0.68569	3	4	15120	0
73	1	0	2	1	7.38399	1	0	1	0	0	0	0	1	0	0	0	0	0	1	2	2	0	2	1	-1.78679	-1.11342	-0.673369	3	4	10542	0
67	1	1	2	2	11.3438	0	0	3	0	0	0	0	0	0	0	1	2	0	1	2	2	1	2	2	0.117597	0.618698	-0.501102	3	3	6772.5	0
61	1	1	2	1	10.1924	0	0	6	0	0	0	0	1	0	2	1	2	0	2	2	2	1	2	2	-0.0147673	0.618698	-0.633466	3	4	16852.5	0
61	2	1	2	1	10.7873	0	1	16	3	3	3	2	1	0	3	1	0	0	2	2	2	0	0	2	0.0536159	0.618698	-0.565083	3	4	12078	0
62	2	0	2	1	10.7815	1	1	19	3	3	3	3	1	0	3	1	2	0	1	2	1	0	0	1	-1.26602	-1.11342	-0.152599	3	3	9198	0
65	1	1	1	1	11.1662	0	0	5	2	1	0	0	1	0	0	1	0	0	2	2	2	1	2	2	0.0971799	0.618698	-0.521519	3	3	6948	0
67	2	0	2	1	9.24975	0	1	13	1	2	1	3	1	1	1	1	1	1	1	2	2	0	0	1	-1.5008	-1.11342	-0.387381	3	4	16852.5	0
81	1	1	2	2	9.64212	0	0	1	0	0	0	0	1	0	0	0	0	0	2	2	2	0	1	2	-0.0780302	0.618698	-0.696729	3	2	4158	0
63	2	1	2	1	10.0759	1	1	17	2	3	2	1	2	1	3	2	0	1	2	2	1	0	0	1	-0.601935	-1.11342	0.511485	3	3	6772.5	0
64	1	1	2	1	9.03551	1	0	4	1	1	2	0	0	0	0	0	0	0	1	2	2	1	1	1	-0.841151	-1.11342	0.27227	3	4	10638	0
63	1	0	2	1	10.5769	1	0	4	2	0	0	0	1	0	0	1	0	0	2	2	2	0	1	1	-1.29737	-1.11342	-0.183947	3	4	19278	0
53	2	0	2	1	9.4141	0	1	11	3	0	3	0	1	0	3	1	0	0	2	2	2	0	0	1	-1.47561	-1.11342	-0.36219	3	4	19278	0
65	1	1	2	1	10.9256	1	1	12	1	1	3	3	1	0	2	1	0	0	1	2	2	1	2	2	0.0695178	0.618698	-0.549181	3	3	8152.5	0
54	2	0	2	1	9.52106	1	1	19	3	2	1	1	2	2	3	2	1	2	2	2	2	0	0	1	-1.45922	-1.11342	-0.345795	2	2	2562	0
54	2	0	2	1	9.64134	1	1	15	2	3	3	3	1	3	0	0	0	0	2	2	2	0	0	1	-1.44078	-1.11342	-0.327357	3	4	16338	0
56	1	2	2	1	10.7041	1	0	2	0	0	0	0	1	0	0	1	0	0	2	2	2	1	2	3	0.375321	1.19607	-0.82075	3	4	9532.5	0
62	2	0	2	1	9.64859	0	0	4	0	0	0	3	1	0	0	0	0	0	2	2	2	1	0	1	-1.43967	-1.11342	-0.326246	1	1	560	0
65	2	0	2	1	10.3023	0	1	14	1	2	1	2	1	1	1	0	3	2	1	2	2	0	0	1	-1.33947	-1.11342	-0.22605	3	3	9198	1
67	1	1	2	1	9.78639	1	0	7	0	0	3	3	0	0	0	1	0	0	2	2	2	0	2	1	-0.668506	-1.11342	0.444914	3	4	14238	0
63	2	0	2	1	10.0415	1	0	0	0	0	0	0	0	0	0	0	0	0	2	2	2	0	0	1	-1.37944	-1.11342	-0.266019	3	2	3832.5	0
66	1	0	2	1	8.74512	1	0	1	0	0	0	0	1	0	0	0	0	0	2	2	2	0	2	1	-1.57815	-1.11342	-0.464731	3	4	16338	0
59	1	2	2	1	10.3049	1	0	3	0	0	0	0	0	0	3	0	0	0	1	2	2	1	2	3	0.338607	1.19607	-0.857464	3	3	9198	0
60	2	2	2	1	5.32788	1	0	6	3	0	0	1	0	0	2	0	0	0	2	1	2	0	0	2	-0.119129	1.19607	-1.3152	3	4	14238	0
52	2	1	2	1	11.1534	1	0	5	3	0	0	0	1	0	0	1	0	0	2	2	2	1	0	2	0.0957071	0.618698	-0.522991	3	4	19278	0
55	1	2	2	1	11.1794	0	0	2	0	0	0	0	1	0	0	1	0	0	1	2	2	1	2	3	0.419031	1.19607	-0.77704	3	4	11812.5	0
57	1	0	2	1	9.46731	1	0	7	0	0	0	0	1	0	3	1	2	0	1	2	1	0	0	1	-1.46745	-1.11342	-0.354034	3	4	12412.5	0
54	2	0	2	1	10.8032	1	0	2	0	0	0	0	1	0	0	1	0	0	1	2	2	0	0	1	-1.26268	-1.11342	-0.149259	3	4	16338	0
49	1	2	2	1	9.93207	1	0	1	0	1	0	0	0	0	0	0	0	0	2	2	2	0	2	3	0.335905	0.618698	-0.282794	3	4	14798	0
50	2	0	2	1	10.3612	1	0	1	0	0	0	0	1	0	0	0	0	0	1	2	2	0	0	1	-1.33044	-1.11342	-0.217022	3	4	11658	0
59	1	1	2	1	10.2285	0	0	2	0	0	0	0	1	0	0	1	0	0	2	2	2	1	2	1	-0.566863	-1.11342	0.546557	3	3	8932.5	0
49	2	1	2	1	9.58878	0	0	3	0	0	0	3	0	0	0	0	0	0	2	2	2	0	0	1	-0.713942	-1.11342	0.399478	3	4	11092.5	0
54	1	1	2	1	10.3746	0	0	2	0	0	0	0	1	0	0	1	0	0	2	2	2	1	2	2	0.0061782	0.618698	-0.61252	3	4	19278	0
48	2	1	2	1	10.5143	0	1	13	2	1	2	2	1	1	1	2	0	1	2	2	2	0	0	2	0.0222411	0.618698	-0.596457	3	3	9198	0
46	1	0	2	1	9.36186	1	0	3	1	0	0	0	1	0	0	0	1	0	2	2	2	1	1	1	-1.48362	-1.11342	-0.370197	3	3	7492.5	0
79	1	0	2	2	10.6454	1	1	11	0	8	0	0	0	0	3	0	0	0	1	2	2	0	2	1	-1.28687	-1.11342	-0.17345	1	1	0	0
61	1	0	2	2	8.49126	1	0	2	0	0	0	0	1	0	0	1	0	0	2	2	2	0	2	1	-1.61706	-1.11342	-0.503644	2	2	2694	0
55	1	1	1	1	10.2553	1	0	4	0	0	0	0	1	0	3	0	0	0	2	2	2	0	2	2	-0.00754184	0.618698	-0.62624	1	1	0	0
48	2	1	2	1	9.8904	1	0	5	1	0	0	0	1	0	1	2	0	0	2	2	2	0	0	1	-0.644592	-1.11342	0.468829	2	2	2932.5	0
71	2	1	2	2	9.8543	0	0	8	0	0	0	0	1	3	0	1	2	1	2	2	1	1	0	1	-0.652893	-1.11342	0.460527	3	2	4158	1
73	1	1	2	1	9.24184	1	0	0	0	0	0	0	0	0	0	0	0	0	2	2	1	1	2	1	-0.793711	-1.11342	0.319709	3	4	14238	0
68	2	1	2	1	9.61581	1	0	3	0	0	1	0	0	0	2	0	0	0	2	2	1	0	0	1	-0.707728	-1.11342	0.405693	3	4	14238	0
52	1	2	1	1	10.1413	0	0	9	0	1	1	2	0	1	2	1	0	1	1	1	2	1	1	3	0.323561	1.19607	-0.872511	3	3	6258	0
52	2	1	1	1	9.27725	0	0	9	1	0	1	2	1	1	1	1	0	1	2	2	2	0	0	2	-0.119976	0.618698	-0.738675	3	3	6772.5	0
66	2	0	2	1	10.9689	0	1	21	3	3	2	2	8	3	0	0	0	0	1	2	1	0	0	1	-1.23729	-1.11342	-0.123869	3	4	11790	0
76	2	0	2	1	9.56662	1	1	80	8	8	8	8	8	8	8	8	8	8	2	2	2	0	0	1	-1.45223	-1.11342	-0.338812	3	2	4158	0
74	1	0	2	1	9.78358	1	0	1	0	0	0	1	0	0	0	0	0	0	1	2	2	0	1	1	-1.41898	-1.11342	-0.305556	3	3	8932.5	1
72	2	1	1	1	11.1883	1	1	17	2	0	2	3	0	3	3	1	3	0	1	1	2	0	0	2	0.0997209	0.618698	-0.518978	3	4	10080	0
76	1	1	1	1	9.74683	0	1	20	3	3	2	3	0	3	3	1	2	0	2	2	2	0	2	2	-0.0659925	0.618698	-0.684691	2	1	702	1
85	2	0	1	2	8.97208	1	1	27	3	3	3	3	2	3	3	1	3	3	1	2	2	0	0	1	-1.54336	-1.11342	-0.429943	3	2	4158	0
55	1	2	2	1	11.3338	1	1	23	3	3	3	3	1	0	3	1	3	3	1	1	1	0	1	3	0.43323	1.19607	-0.762841	1	1	495	0
69	1	1	2	1	9.27987	0	0	4	0	3	0	0	1	0	0	0	0	0	1	2	1	1	2	1	-0.784968	-1.11342	0.328452	3	4	11032.5	1
64	2	1	2	1	9.51783	1	1	19	1	3	2	3	8	0	1	1	0	0	2	2	2	1	0	1	-0.730256	-1.11342	0.383165	3	3	8222	0
74	2	0	2	2	12.54	1	0	3	0	0	0	0	0	0	3	0	0	0	1	2	2	0	0	1	-0.996459	-1.11342	0.116961	1	1	0	1
62	2	1	2	1	8.49862	1	1	13	3	1	1	1	1	2	2	1	1	0	2	2	2	0	0	1	-0.964594	-1.11342	0.148827	3	4	19278	0
66	1	0	2	1	9.73873	1	0	9	1	2	2	2	1	0	1	0	0	0	2	2	2	1	2	1	-1.42585	-1.11342	-0.31243	3	3	7758	1
53	2	2	2	2	12.54	0	1	12	3	1	3	3	1	0	0	1	0	0	2	2	2	0	0	3	0.544167	1.19607	-0.651904	3	3	6924	0
54	2	1	2	1	11.947	0	0	5	1	0	1	0	1	1	1	0	0	0	2	2	2	0	0	2	-0.171723	-1.11342	0.941697	2	1	1732.5	0
65	1	1	1	2	11.1608	0	1	28	0	8	2	3	1	0	8	0	3	3	2	2	2	0	2	2	-0.352509	-1.11342	0.760912	3	2	3172.5	0
52	2	1	2	1	9.9475	0	0	2	0	0	0	0	1	0	0	1	0	0	2	2	2	0	0	1	-0.631463	-1.11342	0.481958	3	3	6712.5	0
52	1	1	1	1	10.5165	1	1	24	3	3	8	3	1	0	2	1	0	3	2	2	2	1	2	2	-0.500635	-1.11342	0.612785	3	3	9187.5	0
46	2	1	2	1	10.6648	1	1	20	3	3	2	3	0	1	0	8	0	0	2	2	2	0	0	2	-0.466549	-1.11342	0.646871	2	2	2100	0
53	1	1	2	1	10.9571	1	0	2	0	0	0	0	0	0	2	0	0	0	2	2	2	0	2	2	0.0731418	0.618698	-0.545557	3	4	9702	0
50	2	1	2	1	10.4341	1	0	9	1	0	0	3	1	0	2	2	0	0	2	2	2	0	0	2	-0.519579	-1.11342	0.593841	3	4	10170	0
50	1	1	2	1	10.6001	1	1	13	2	1	2	2	1	0	2	2	0	1	2	2	2	1	2	2	-0.481409	-1.11342	0.632011	3	4	14868	0
48	2	0	2	1	10.7621	1	1	16	1	3	2	2	2	3	2	1	0	0	2	2	2	0	0	1	-1.26898	-1.11342	-0.155558	3	4	10542	0
48	1	2	1	1	11.4933	1	0	4	0	0	0	2	2	0	0	0	0	0	2	2	2	1	2	3	0.447903	1.19607	-0.748169	3	4	11358	0
49	2	1	2	2	11.1477	1	1	24	3	3	3	3	1	3	3	1	3	1	2	2	2	1	0	2	0.0950497	0.618698	-0.523649	3	4	19278	0
62	2	0	2	1	11.3419	0	1	20	1	0	3	3	1	3	2	1	3	3	2	2	2	0	0	1	-1.18011	-1.11342	-0.0666929	3	3	7897.5	0
67	2	1	2	1	10.7207	1	0	7	3	1	1	1	1	0	0	0	0	0	2	2	2	0	0	2	-0.453685	-1.11342	0.659735	3	4	13455	0
77	1	1	2	1	10.4073	1	1	10	1	1	1	1	1	0	3	2	0	0	2	2	2	0	1	2	0.00993437	0.618698	-0.608764	3	3	8058	0
51	1	1	2	1	9.83735	1	0	7	0	1	0	1	2	1	1	0	0	1	1	2	2	0	1	2	-0.0555868	0.618698	-0.674285	2	1	1732.5	0
54	2	1	2	1	12.1449	1	1	14	3	1	8	0	1	0	0	1	0	0	2	2	2	0	0	2	-0.126226	-1.11342	0.987194	2	1	1732.5	0
51	2	1	2	1	10.9599	0	1	12	2	1	2	3	2	0	1	1	0	0	2	2	2	0	0	2	-0.398692	-1.11342	0.714728	3	4	19278	0
59	1	1	2	1	11.3047	1	1	16	2	3	3	3	1	1	1	2	0	0	1	2	2	0	2	2	0.113099	0.618698	-0.5056	1	1	462	0
73	1	1	2	2	11.5778	1	1	17	0	0	3	3	1	2	3	1	2	2	1	2	2	1	2	2	-0.256626	-1.11342	0.856795	2	1	990	0
81	1	1	2	1	9.02786	1	1	18	8	1	1	1	1	1	1	2	1	1	1	2	1	1	2	1	-0.84291	-1.11342	0.27051	3	3	7758	0
61	2	1	1	1	10.4631	0	1	15	0	1	1	1	8	0	1	2	1	0	2	2	2	0	0	2	-0.512914	-1.11342	0.600506	3	3	4482	0
61	1	2	1	1	9.98507	1	1	10	0	0	0	2	1	0	3	1	3	0	1	1	1	1	2	3	0.309189	1.19607	-0.886883	3	3	6772.5	0
53	2	1	2	1	9.95228	1	0	6	2	2	0	2	0	0	0	0	0	0	1	2	2	0	0	1	-0.630365	-1.11342	0.483055	3	4	11358	0
53	1	1	1	1	9.77792	0	1	13	3	2	2	2	1	0	2	1	0	0	1	2	2	1	2	2	-0.0624182	0.618698	-0.681117	3	4	19278	0
53	2	1	2	1	9.51635	1	1	21	2	2	2	2	1	2	3	2	3	2	2	2	2	0	2	1	-0.730594	-1.11342	0.382826	3	3	9198	0
56	1	2	1	1	10.8628	1	0	7	1	0	1	0	1	0	0	1	3	0	2	2	2	1	2	3	0.478574	0.618698	-0.140124	3	2	3832.5	0
69	1	2	2	1	10.15	1	0	1	0	0	0	0	1	0	0	0	0	0	1	1	2	1	1	3	0.32436	1.19607	-0.871711	2	1	990	0
71	2	0	2	1	10.6247	1	1	19	2	2	1	2	1	2	2	2	3	2	1	2	2	0	0	1	-1.29004	-1.11342	-0.176621	1	1	132	0
54	2	1	2	1	10.121	1	0	0	0	0	0	0	0	0	0	0	0	0	2	2	2	0	0	1	-0.591568	-1.11342	0.521852	1	1	0	0
56	1	1	2	1	9.08704	1	0	1	0	0	1	0	0	0	0	0	0	0	2	1	2	0	2	2	-0.141843	0.618698	-0.760542	2	2	2376	0
66	2	1	2	1	10.0974	1	1	24	3	3	3	2	2	3	3	1	3	1	1	2	2	0	0	2	-0.0256899	0.618698	-0.644388	3	4	15120	0
52	1	1	2	1	10.4907	0	0	6	1	1	0	0	0	0	0	1	1	2	2	2	2	1	2	2	0.0195256	0.618698	-0.599173	3	3	7758	0
47	2	1	2	1	8.89013	1	1	17	2	2	3	3	0	3	3	1	0	0	2	2	2	0	0	1	-0.874576	-1.11342	0.238844	2	2	1782	0
52	2	1	2	2	10.6416	1	1	26	2	3	3	3	2	3	3	1	3	3	1	2	2	0	0	2	0.0368721	0.618698	-0.581826	3	3	7758	0
54	2	0	2	1	9.06138	0	1	22	3	3	3	3	0	3	0	2	3	2	1	1	1	0	0	1	-1.52968	-1.11342	-0.416256	2	1	1732.5	0
52	1	1	2	1	9.86037	1	0	9	0	0	0	0	0	0	3	1	2	3	1	2	2	0	0	1	-0.651496	-1.11342	0.461924	3	4	14238	0
52	2	1	2	1	5.32788	0	0	4	0	0	0	0	1	0	3	0	0	0	1	2	2	0	0	1	-1.69362	-1.11342	-0.5802	3	2	4158	0
53	1	1	2	1	10.1103	1	1	13	0	2	1	3	1	0	3	1	2	0	2	2	2	1	1	1	-0.594023	-1.11342	0.519397	3	4	12456	0
72	2	0	2	2	10.0562	1	1	12	2	1	2	3	1	1	1	1	0	0	1	2	2	0	0	1	-1.37719	-1.11342	-0.263766	3	3	5634	0
55	2	1	2	1	10.5652	1	1	24	3	2	2	3	1	3	3	1	3	3	2	2	2	0	0	2	-0.489441	-1.11342	0.623979	3	2	4158	0
57	1	2	2	1	8.38023	1	1	15	3	2	3	0	1	0	3	1	2	0	2	2	2	1	2	2	0.161593	1.19607	-1.03448	2	1	1695	0
56	2	1	2	1	9.28508	1	0	5	0	0	0	0	1	0	3	1	0	0	2	2	2	0	0	1	-0.78377	-1.11342	0.329651	3	4	10895	0
63	1	1	2	1	9.94559	1	1	12	1	3	3	3	1	0	0	0	1	0	1	1	2	0	2	1	-0.631903	-1.11342	0.481517	3	2	3832.5	0
56	1	2	2	1	9.11603	0	0	2	0	0	0	0	0	0	1	1	0	0	2	1	2	1	2	2	-0.138511	0.618698	-0.757209	3	3	5598	0
54	2	1	2	1	9.29799	1	1	24	3	2	3	3	0	3	3	1	3	3	2	2	2	0	0	2	-0.117593	0.618698	-0.736291	3	3	7038	0
71	2	0	2	1	10.7224	1	1	17	2	1	1	1	1	3	3	2	1	2	1	2	2	1	0	1	-1.27507	-1.11342	-0.161653	3	3	8212.5	0
68	1	1	2	1	9.35149	0	1	17	2	3	1	2	0	2	2	1	2	2	1	2	2	1	2	2	-0.111441	0.618698	-0.73014	2	2	1782	0
53	2	1	2	1	11.0218	0	0	8	1	0	1	2	0	0	3	1	0	0	1	1	2	0	0	2	-0.384449	-1.11342	0.728971	3	4	9652.5	0
76	1	1	2	2	11.1163	1	0	5	0	0	0	0	1	0	0	0	2	2	2	2	1	0	1	2	-0.362725	-1.11342	0.750695	3	4	19278	0
57	1	1	2	1	10.5506	0	0	8	2	0	1	1	2	0	2	0	0	0	2	1	2	1	2	2	-0.492799	-1.11342	0.620621	3	4	14692.5	0
56	2	1	2	1	10.3886	0	0	4	1	0	1	0	0	0	0	2	0	0	2	2	2	0	0	2	-0.530043	-1.11342	0.583378	3	3	7038	0
72	2	0	2	1	11.3175	1	1	19	2	2	3	3	0	2	3	1	0	3	2	2	2	0	0	1	-1.18385	-1.11342	-0.0704301	3	3	6052.5	0
71	2	1	2	1	10.3433	1	1	10	0	0	1	0	0	0	1	8	0	0	2	2	2	1	0	2	-0.540462	-1.11342	0.572958	3	3	6772.5	0
75	1	2	2	1	11.2002	0	0	1	0	0	0	0	1	0	0	0	0	0	2	2	2	0	1	3	0.42094	1.19607	-0.775132	3	4	9822	0
65	2	0	2	2	10.562	0	1	18	3	2	2	1	0	3	3	2	2	0	1	2	2	0	0	1	-1.29965	-1.11342	-0.186231	3	2	4158	0
51	1	1	2	1	12.54	0	0	0	0	0	0	0	0	0	0	0	0	0	2	2	2	1	2	2	0.255119	0.618698	-0.36358	3	2	4158	0
52	1	1	2	1	11.4293	1	1	13	0	3	1	1	1	2	0	1	1	3	2	2	2	1	2	2	-0.290758	-1.11342	0.822662	3	4	10327.5	0
48	2	1	2	1	12.3928	1	1	11	3	2	2	0	1	2	0	1	0	0	2	2	2	0	0	2	0.238192	0.618698	-0.380507	3	4	11812.5	0
50	1	1	2	1	11.9699	0	0	3	1	0	0	0	0	0	0	2	0	0	2	2	2	1	2	2	0.18958	0.618698	-0.429119	1	1	462	0
51	1	1	2	1	10.7751	0	1	12	1	1	1	1	2	1	1	2	1	1	2	2	2	1	2	2	0.0522203	0.618698	-0.566478	2	1	1732.5	0
48	2	1	2	1	11.2767	0	1	24	3	3	3	3	1	3	3	0	3	2	2	1	2	0	0	2	-0.325851	-1.11342	0.787569	2	2	2292.5	0
53	1	1	2	1	10.2392	1	1	10	0	3	0	3	1	0	2	1	0	0	1	2	2	0	2	1	-0.564385	-1.11342	0.549036	2	2	2562	0
50	1	1	1	1	9.47731	1	1	16	3	2	2	2	1	0	3	0	3	0	2	2	2	0	2	2	-0.0969774	0.618698	-0.715676	3	4	14238	0
59	2	0	2	2	12.1136	1	1	18	3	2	2	3	0	2	2	1	3	0	2	2	2	0	0	1	-1.06182	-1.11342	0.0515992	3	4	14238	0
52	1	1	2	1	10.6105	0	1	21	1	3	2	3	0	2	3	1	3	3	2	2	2	0	1	2	0.0333002	0.618698	-0.585398	3	4	9438	0
57	2	0	2	1	9.97748	0	1	19	2	0	3	2	1	2	2	2	3	2	1	2	2	0	0	1	-1.38925	-1.11342	-0.275834	3	2	4062	0
54	1	1	2	1	9.83027	1	0	2	0	0	0	0	1	0	0	1	0	0	2	2	2	0	2	2	-0.0564004	0.618698	-0.675099	2	1	1314	0
54	2	1	2	1	10.3686	1	1	19	9	9	0	0	1	0	0	0	0	0	2	2	2	0	0	2	-0.534635	-1.11342	0.578786	3	4	14238	0
61	2	1	2	1	9.4206	1	0	4	0	0	0	0	1	0	3	0	0	0	2	2	2	1	0	1	-0.75261	-1.11342	0.360811	3	4	12240	0
63	1	1	2	1	5.32788	1	0	7	1	2	1	1	1	0	0	1	0	0	2	2	2	0	2	1	-1.69362	-1.11342	-0.5802	3	2	3375	0
63	1	1	2	2	11.9104	0	1	11	3	1	1	1	1	0	0	1	3	0	2	2	2	0	2	2	-0.180157	-1.11342	0.933263	1	1	0	0
45	2	2	2	1	10.8329	0	0	8	3	0	2	1	1	0	0	1	0	0	1	2	2	0	0	3	0.387162	1.19607	-0.808909	3	4	13770	0
66	2	1	2	1	9.72913	1	0	1	0	0	0	0	1	0	0	0	0	0	1	2	2	0	2	1	-0.681671	-1.11342	0.43175	1	1	0	0
68	1	1	2	1	10.3859	1	1	16	3	3	3	3	0	0	3	1	0	0	1	2	2	0	1	2	-0.530662	-1.11342	0.582758	1	1	0	0
53	1	1	2	1	10.6402	0	1	17	2	2	2	2	1	0	3	2	3	0	2	1	1	0	1	2	-0.472202	-1.11342	0.641218	3	3	9198	0
55	2	1	2	1	11.6788	1	0	6	0	1	0	0	1	0	0	0	2	2	2	2	2	0	0	2	-0.233403	-1.11342	0.880017	3	4	19278	0
64	2	0	2	1	10.8222	0	0	7	2	1	1	0	2	0	1	0	0	0	2	2	2	0	0	1	-1.25978	-1.11342	-0.146357	3	3	9198	0
64	1	1	2	1	11.1237	1	0	6	1	1	2	0	0	0	1	1	0	0	2	2	1	0	2	2	0.0922973	0.618698	-0.526401	2	2	2880	0
71	1	1	2	1	8.68542	1	0	4	0	0	0	0	1	0	3	0	0	0	2	2	2	0	2	1	-0.921645	-1.11342	0.191775	3	4	9855	0
70	2	1	2	1	10.5364	1	1	13	1	2	2	1	1	2	1	1	2	0	2	2	2	0	0	2	-0.496072	-1.11342	0.617348	3	3	6772.5	0
58	2	0	2	1	9.89948	1	1	26	3	3	3	3	1	3	3	1	3	3	1	2	1	1	0	1	-1.40121	-1.11342	-0.28779	1	1	462	0
61	1	2	2	1	9.58878	1	1	50	8	8	8	3	1	0	3	1	9	9	1	2	2	0	2	2	0.272742	1.19607	-0.923329	1	1	0	0
74	1	1	2	1	11.1602	1	1	16	3	2	3	2	1	2	3	0	0	0	2	2	2	1	2	2	-0.352626	-1.11342	0.760794	3	3	4612.5	0
74	2	0	2	1	11.0064	1	1	13	0	0	0	0	1	0	2	2	8	0	2	2	2	0	0	1	-1.23154	-1.11342	-0.118115	3	2	3832.5	0
77	1	0	2	1	9.86941	0	1	15	2	0	3	3	1	0	3	0	3	0	2	2	2	0	1	1	-1.40582	-1.11342	-0.292398	3	4	19278	0
77	2	0	2	1	11.3637	1	1	26	3	3	3	3	1	3	3	1	3	3	2	2	2	0	0	1	-1.17677	-1.11342	-0.0633468	3	4	14238	0
57	1	1	2	1	10.99	1	0	4	0	1	0	1	1	0	0	1	0	0	2	2	2	1	2	2	-0.391763	-1.11342	0.721658	3	4	16398	0
55	2	1	2	1	10.5133	1	1	12	3	3	3	3	0	0	0	0	0	0	1	2	2	0	0	2	0.0221162	0.618698	-0.596582	3	2	3832.5	0
76	2	0	2	2	10.5143	1	1	26	3	3	3	3	2	3	2	1	3	3	1	2	2	0	0	1	-1.30696	-1.11342	-0.193543	2	1	1314	1
61	2	1	2	1	12.54	1	1	14	3	2	2	0	1	2	2	2	0	0	1	2	2	0	0	2	-0.0353788	-1.11342	1.07804	3	2	4158	0
61	1	1	2	1	10.8316	1	0	3	0	0	0	1	1	1	0	0	0	0	2	2	2	1	2	2	-0.428182	-1.11342	0.685238	3	2	4158	0
55	2	1	2	1	10.1566	1	1	35	3	8	8	3	1	2	3	1	3	3	1	2	2	0	0	1	-0.583392	-1.11342	0.530029	1	1	247.5	1
55	1	1	2	1	10.22	1	1	15	2	2	2	2	1	1	2	1	2	0	2	2	2	0	0	1	-0.568798	-1.11342	0.544622	3	4	16852.5	0
68	2	0	2	1	10.7977	1	1	21	2	1	2	2	1	3	3	1	3	3	1	2	2	0	0	1	-1.26352	-1.11342	-0.150103	3	3	7416	0
68	1	1	2	1	11.1296	0	1	13	0	1	2	3	1	1	0	1	3	1	1	2	2	1	2	2	-0.359682	-1.11342	0.753738	3	3	7416	0
54	2	1	2	1	10.4585	1	1	24	3	3	3	3	1	0	3	2	3	3	1	2	2	0	0	2	-0.513968	-1.11342	0.599452	1	1	132	0
61	1	1	2	1	11.5476	1	1	19	2	2	3	1	1	3	1	1	2	3	2	2	2	0	2	2	-0.26356	-1.11342	0.84986	3	4	10638	0
83	2	1	2	2	9.9674	1	0	1	0	0	0	0	1	0	0	0	0	0	2	2	2	0	0	1	-0.626888	-1.11342	0.486532	3	2	4158	0
73	1	1	2	2	11.1982	1	0	4	0	1	1	0	1	0	0	1	0	0	1	2	2	0	0	2	0.10086	0.618698	-0.517838	3	4	16338	0
46	2	1	1	1	10.9591	1	0	6	0	2	0	0	0	0	1	1	2	0	2	2	2	0	0	2	-0.398868	-1.11342	0.714552	3	3	5850	0
50	1	1	2	1	9.72316	0	1	16	3	2	2	2	0	3	3	0	1	0	1	2	2	1	2	1	-0.683044	-1.11342	0.430377	3	4	11272.5	0
48	2	1	2	1	11.5143	1	1	25	3	3	3	3	0	3	3	1	3	3	2	2	2	1	0	2	-0.271215	-1.11342	0.842206	2	1	1732.5	0
50	1	1	2	1	9.33644	1	1	16	1	2	3	1	1	0	3	1	3	1	2	2	2	0	2	1	-0.771959	-1.11342	0.341461	1	1	264	0
64	1	1	1	1	9.54967	1	0	3	0	0	0	3	0	0	0	0	0	0	2	2	2	0	1	2	-0.0886592	0.618698	-0.707358	3	3	5058	0
56	1	2	2	1	7.35244	1	0	3	0	1	0	1	1	0	0	0	0	0	2	2	2	0	0	2	0.0670682	1.19607	-1.129	1	1	0	0
67	1	0	2	1	9.14633	1	0	8	2	0	0	1	0	0	3	1	0	1	2	2	2	1	2	1	-1.51665	-1.11342	-0.403233	3	3	4194	0
63	2	0	2	1	9.30964	1	1	25	8	2	2	2	1	3	2	1	2	2	2	2	2	1	0	1	-1.49162	-1.11342	-0.378201	3	3	8262	0
75	2	0	2	1	9.59859	0	1	16	2	2	2	2	0	3	0	1	3	1	2	2	2	1	0	1	-1.44733	-1.11342	-0.33391	2	2	2970	0
74	1	1	2	1	9.33785	1	1	10	2	1	2	0	1	0	0	1	1	2	1	2	2	1	2	2	-0.113009	0.618698	-0.731708	1	1	198	0
65	1	1	2	1	9.6198	1	1	24	8	2	2	2	1	2	2	1	2	2	2	2	2	1	2	1	-0.70681	-1.11342	0.406611	2	1	1732.5	0
66	2	0	2	1	9.81793	1	1	26	3	3	3	3	0	3	3	2	3	3	2	2	2	0	0	1	-1.41371	-1.11342	-0.30029	1	1	0	0
55	1	1	1	1	10.1121	0	0	3	0	0	1	1	0	1	0	0	0	0	2	2	2	0	2	1	-0.593612	-1.11342	0.519808	2	1	1732.5	0
55	2	1	1	1	9.3267	0	1	12	3	3	3	1	0	0	1	1	0	0	2	2	2	0	0	2	-0.114292	0.618698	-0.73299	2	2	2292.5	1
49	2	0	2	1	10.2367	1	0	4	2	0	0	0	1	0	0	1	0	0	1	1	2	0	0	1	-1.34951	-1.11342	-0.236094	2	2	2292.5	0
68	1	0	2	1	10.4645	1	1	21	3	3	3	3	0	3	3	0	0	3	2	2	2	0	2	1	-1.3146	-1.11342	-0.201178	1	1	0	0
66	2	1	2	1	10.2894	0	1	23	3	3	3	3	0	3	3	2	0	3	1	2	2	0	0	1	-0.552846	-1.11342	0.560574	2	1	1732.5	0
65	2	0	2	1	10.5916	0	0	5	0	0	0	0	0	0	3	2	0	0	1	2	1	0	0	1	-1.29512	-1.11342	-0.181697	2	1	1732.5	0
63	1	2	2	1	9.6632	0	0	3	0	0	0	0	0	0	3	0	0	0	2	2	2	0	1	2	0.279586	1.19607	-0.916485	1	1	462	0
72	1	0	2	1	8.45468	1	0	8	1	1	2	1	1	0	0	0	1	1	2	2	2	0	2	1	-1.62267	-1.11342	-0.509251	1	1	132	0
75	1	1	2	2	9.78222	0	0	2	0	0	0	0	1	0	0	1	0	0	2	2	2	1	2	1	-0.669464	-1.11342	0.443956	1	1	0	0
65	2	0	2	1	10.973	1	1	39	3	3	8	8	2	0	3	1	3	8	2	2	2	0	0	1	-1.23666	-1.11342	-0.123236	1	1	594	0
61	1	2	2	1	9.97952	1	1	17	2	2	2	2	2	1	2	2	1	1	2	2	2	0	2	3	0.308679	1.19607	-0.887393	2	1	1188	0
69	2	0	2	2	9.23699	1	1	24	3	3	3	3	0	3	2	1	3	3	1	2	2	0	0	1	-1.50276	-1.11342	-0.389338	1	1	462	0
49	2	1	2	1	9.3147	0	1	15	2	2	2	0	1	0	3	1	2	2	2	2	2	0	0	2	-0.115671	0.618698	-0.73437	3	3	6030	0
52	1	2	2	1	8.4929	1	0	4	0	0	1	0	0	0	3	0	0	0	1	1	2	1	2	2	0.171955	1.19607	-1.02412	3	3	9198	0
64	2	0	2	2	9.94175	1	0	5	0	0	0	0	1	0	1	2	1	0	2	2	2	1	0	1	-1.39473	-1.11342	-0.281311	3	4	15678	0
47	2	0	2	2	5.32788	1	1	20	2	2	2	2	1	2	2	1	3	3	2	2	2	0	0	1	-2.10195	-1.11342	-0.988534	3	3	5502	0
46	1	2	2	1	7.48212	0	1	10	1	1	1	0	2	0	1	2	1	1	2	2	2	1	2	2	0.0789945	1.19607	-1.11708	2	1	1732.5	0
47	2	0	2	1	7.30653	0	0	2	0	0	0	0	1	0	1	0	0	0	2	2	2	1	0	1	-1.79866	-1.11342	-0.685242	2	2	2970	0
51	1	2	2	1	8.97967	0	0	9	1	2	2	3	1	0	0	0	0	0	2	2	2	1	2	2	0.216723	1.19607	-0.979348	2	2	2562	0
47	2	0	2	1	6.89771	0	0	9	0	0	0	0	8	0	0	1	0	0	2	2	2	0	0	1	-1.86133	-1.11342	-0.747907	1	1	462	0
66	1	1	2	1	7.02108	1	0	4	0	0	1	1	1	0	1	0	0	0	1	2	2	1	2	1	-1.30431	-1.11342	-0.190893	3	4	11812.5	0
60	2	1	2	1	10.4671	0	1	20	3	2	2	2	2	1	2	2	3	1	2	2	2	0	0	2	-0.511997	-1.11342	0.601424	3	3	6502.5	0
59	1	2	2	1	9.99971	1	0	2	0	0	0	0	1	0	0	1	0	0	1	2	2	0	2	3	0.310535	1.19607	-0.885536	3	4	19278	0
67	2	0	2	1	10.0826	0	1	18	3	3	0	0	2	3	0	1	3	3	1	2	2	0	2	1	-1.37314	-1.11342	-0.259715	3	2	3150	0
68	1	1	2	1	9.77064	1	0	6	0	0	0	0	1	0	0	2	3	0	1	2	2	0	1	2	-0.0632555	0.618698	-0.681954	1	1	0	0
49	1	2	2	1	11.0766	1	1	17	1	3	1	2	0	1	2	1	3	3	2	2	2	0	2	3	0.409575	1.19607	-0.786497	3	3	8932.5	0
45	2	1	2	1	9.16534	0	1	16	3	2	2	0	0	0	3	1	3	2	1	2	2	0	0	2	-0.132841	0.618698	-0.75154	3	4	13518	0
67	2	2	2	1	10.6745	1	0	6	1	1	1	1	1	0	0	1	0	0	1	2	2	0	0	3	0.372597	1.19607	-0.823474	3	3	8478	0
67	1	1	2	1	8.72583	1	1	12	2	2	2	2	1	0	2	1	0	0	2	2	2	0	1	2	-0.183368	0.618698	-0.802067	3	2	4158	0
52	2	2	2	1	10.7502	0	0	8	1	1	0	1	2	1	0	2	0	0	1	2	2	0	0	3	0.379558	1.19607	-0.816513	3	3	6772.5	0
74	2	0	2	2	10.671	1	1	80	8	8	8	8	8	8	8	8	8	8	2	2	2	1	0	1	-1.28295	-1.11342	-0.16953	1	1	0	0
59	1	1	2	2	10.9018	1	0	7	1	1	1	1	2	0	0	1	0	0	2	2	2	1	2	2	-0.412039	-1.11342	0.701381	2	1	1732.5	0
65	2	1	2	1	9.28545	1	1	20	3	3	2	2	0	3	2	0	2	3	2	2	2	0	0	1	-0.783684	-1.11342	0.329736	3	3	5040	0
66	1	1	2	1	9.4907	1	1	20	0	3	3	3	2	1	3	2	1	2	2	2	2	1	2	2	-0.0954384	0.618698	-0.714137	1	1	0	0
61	2	0	1	1	9.06878	1	1	44	8	8	8	3	8	0	3	0	3	3	2	2	2	0	0	1	-1.52854	-1.11342	-0.415121	1	1	0	0
59	1	2	1	1	10.4657	1	1	17	8	2	2	2	0	0	3	0	0	0	2	2	2	1	2	3	0.417704	0.618698	-0.200994	2	1	1732.5	0
56	2	0	2	1	10.7166	0	1	83	9	8	8	8	8	8	8	8	9	9	1	2	2	0	0	1	-1.27595	-1.11342	-0.162534	3	3	9198	0
63	1	1	2	2	10.781	1	1	27	8	3	2	2	1	2	3	0	3	3	1	2	2	0	2	2	-0.439814	-1.11342	0.673606	3	2	4158	0
53	2	1	2	1	11.1808	1	1	15	2	2	1	3	1	2	2	1	1	0	2	1	2	0	0	2	-0.347899	-1.11342	0.765521	3	4	15930	1
56	1	2	2	1	9.4572	1	1	36	9	3	9	3	0	3	3	1	3	2	2	2	2	0	2	2	0.260641	1.19607	-0.93543	2	1	742.5	0
54	2	0	2	1	9.40591	1	1	30	8	2	1	8	2	2	3	1	2	1	2	2	2	0	0	1	-1.47687	-1.11342	-0.363445	1	1	0	0
57	2	1	2	1	10.1202	0	0	7	1	1	1	0	1	1	0	1	0	1	1	2	2	1	0	2	-0.0230685	0.618698	-0.641767	2	1	1732.5	0
61	1	1	2	1	10.8061	1	0	2	0	0	0	0	1	0	0	1	0	0	1	2	2	0	1	2	-0.434055	-1.11342	0.679365	1	1	0	1
63	2	0	2	1	10.6291	1	1	20	3	0	3	3	1	0	3	1	3	3	1	2	1	0	0	1	-1.28937	-1.11342	-0.175952	3	4	10764	0
63	1	1	2	1	10.2378	1	1	16	2	2	3	2	0	1	2	1	1	2	2	2	2	1	1	2	-0.0095486	0.618698	-0.628247	3	4	12456	0
48	2	0	2	1	9.40096	1	1	20	2	3	2	3	0	2	2	1	2	3	2	2	2	0	0	1	-1.47762	-1.11342	-0.364204	3	4	12204	0
55	1	1	2	1	11.1025	1	1	22	3	1	3	3	0	3	3	0	3	3	1	2	2	0	2	2	-0.365891	-1.11342	0.747529	1	1	0	0
54	1	1	2	2	8.95931	0	1	40	3	2	3	8	1	8	8	1	3	3	2	2	2	1	0	1	-0.858671	-1.11342	0.25475	3	4	14298	0
65	1	1	2	1	9.54252	1	0	7	0	0	2	2	1	0	2	0	0	0	2	2	2	0	0	1	-0.724578	-1.11342	0.388842	3	2	4158	0
60	2	0	2	1	10.5135	1	1	19	8	8	0	0	1	0	0	2	0	0	2	2	2	0	0	1	-1.3071	-1.11342	-0.193676	3	2	4158	0
51	2	1	2	1	8.74194	0	1	26	8	8	0	2	1	0	3	1	0	3	2	2	2	0	0	1	-0.90865	-1.11342	0.20477	3	2	4158	0
50	1	1	2	1	7.71423	0	1	37	3	8	8	3	0	8	3	1	0	3	1	2	1	1	2	1	-1.14494	-1.11342	-0.0315228	1	1	462	0
52	1	1	2	1	8.81581	1	1	35	8	3	3	8	0	3	3	1	3	3	1	2	2	1	2	1	-0.891664	-1.11342	0.221757	3	3	8010	0
51	2	0	2	1	5.32788	1	1	80	8	8	8	8	8	8	8	8	8	8	2	2	2	0	0	1	-2.10195	-1.11342	-0.988534	3	4	15450	0
47	1	1	2	1	8.85936	0	1	18	1	2	2	2	8	0	2	1	0	0	1	2	2	0	2	2	-0.168017	0.618698	-0.786716	3	3	8478	0
52	1	1	2	1	7.31322	0	1	14	3	1	1	1	1	3	2	0	1	1	2	2	2	0	2	2	-0.345764	0.618698	-0.964463	3	4	12798	0
50	2	0	2	1	9.38765	1	1	20	3	2	2	2	1	3	0	2	2	3	2	2	2	0	0	1	-1.47966	-1.11342	-0.366244	3	4	13912.5	0
49	1	0	2	2	8.92532	1	1	13	8	3	0	0	1	0	0	1	0	0	2	2	2	0	2	1	-1.55053	-1.11342	-0.437111	3	4	15120	0
57	2	2	2	2	9.07016	0	1	22	3	1	1	3	2	3	1	2	3	3	2	2	2	0	0	2	0.225045	1.19607	-0.971026	1	1	594	0
80	1	0	2	1	9.73566	1	1	41	8	8	8	8	8	0	0	1	0	0	1	2	2	0	1	1	-1.42632	-1.11342	-0.3129	1	1	0	0
61	1	1	2	1	11.6619	1	0	2	0	0	0	0	1	0	0	1	0	0	2	2	2	1	2	2	-0.237292	-1.11342	0.876128	3	3	4318	0
55	1	2	2	1	8.75147	1	1	12	0	0	8	0	1	0	0	1	2	0	2	2	2	1	2	2	0.15494	0.618698	-0.463758	3	2	4158	0
71	2	1	2	2	9.79757	1	1	37	8	0	3	8	0	3	3	1	3	8	1	2	2	0	0	1	-0.665936	-1.11342	0.447485	3	2	3832.5	0
64	1	1	2	1	7.45934	1	1	19	0	8	1	2	0	0	2	2	2	2	2	2	2	0	2	1	-1.20355	-1.11342	-0.0901284	2	1	1237.5	0
54	2	2	2	2	9.3147	0	1	23	3	3	3	3	0	2	3	0	3	3	2	2	2	1	0	2	0.247535	1.19607	-0.948536	3	3	5598	0
68	1	1	2	2	9.26861	1	1	12	3	3	2	0	1	0	0	1	2	0	2	2	2	0	2	2	-0.12097	0.618698	-0.739668	1	1	0	0
75	2	0	2	2	9.24956	1	1	19	2	2	2	2	1	2	0	2	3	3	2	2	2	0	0	1	-1.50083	-1.11342	-0.38741	3	4	11812.5	0
61	1	2	2	2	10.4049	1	1	16	1	1	2	3	1	1	3	2	1	1	1	1	2	0	2	3	0.347797	1.19607	-0.848274	2	1	990	0
52	2	0	2	2	9.2873	1	1	23	3	2	3	3	0	3	3	0	3	3	2	2	2	1	0	1	-1.49505	-1.11342	-0.381626	2	1	1237.5	0
62	2	0	2	1	7.33954	1	1	30	8	8	3	2	1	1	2	1	2	2	1	2	2	0	0	1	-1.7936	-1.11342	-0.680183	3	3	6052.5	0
53	1	1	2	1	6.84588	0	1	11	1	1	1	1	2	1	1	2	1	0	2	2	2	0	0	2	-0.39949	0.618698	-1.01819	3	3	6772.5	0
51	2	1	2	1	10.1282	0	1	12	1	1	0	2	2	1	1	1	1	2	2	2	2	0	0	1	-0.589909	-1.11342	0.523511	3	2	3832.5	0
79	1	1	2	1	8.75589	1	0	3	0	1	1	0	1	0	0	0	0	0	2	2	1	0	0	2	-0.179912	0.618698	-0.798611	2	1	1732.5	0
51	1	2	1	1	10.6292	0	0	3	0	0	0	0	2	0	0	1	0	0	1	2	2	1	2	3	0.368429	1.19607	-0.827643	2	2	2632.5	0
48	2	0	2	1	10.8226	1	0	2	0	0	0	0	1	0	0	1	0	0	2	2	2	1	0	1	-1.25972	-1.11342	-0.146296	2	1	1237.5	0
49	1	1	2	1	11.1548	0	0	9	1	1	0	0	2	1	1	2	1	0	2	2	2	1	2	2	-0.353873	-1.11342	0.759548	3	4	14238	0
53	2	0	2	1	9.97208	1	1	19	3	1	2	3	1	2	2	1	2	2	1	2	2	0	0	1	-1.39008	-1.11342	-0.276661	2	2	2376	0
47	2	1	2	1	9.38798	0	1	19	3	3	3	3	0	0	0	1	3	3	2	2	2	0	0	1	-0.760109	-1.11342	0.353311	3	4	19278	0
49	1	0	2	1	9.25913	0	1	22	3	3	3	3	0	3	3	1	0	3	2	2	2	0	1	1	-1.49936	-1.11342	-0.385944	2	1	1732.5	0
48	2	1	2	1	10.4846	0	1	14	1	1	2	1	1	1	1	1	2	3	2	2	2	0	0	2	-0.507975	-1.11342	0.605445	3	4	19278	0
47	1	2	2	1	10.7241	0	0	5	1	1	1	1	0	0	1	0	0	0	1	2	2	1	2	3	0.377161	1.19607	-0.81891	3	4	11418	0
65	2	1	1	1	11.1707	0	0	6	0	0	1	1	2	1	0	0	1	0	1	2	2	0	0	2	-0.350218	-1.11342	0.763202	2	2	1972.5	0
67	1	1	1	1	10.6564	1	1	12	0	0	3	1	0	3	1	1	2	1	1	2	2	1	2	2	-0.468468	-1.11342	0.644952	1	1	0	0
68	1	2	1	1	7.72312	0	0	2	0	0	0	0	1	0	1	0	0	0	2	2	2	0	2	2	0.101159	1.19607	-1.09491	2	1	1732.5	0
65	2	2	1	2	10.5792	0	0	0	0	0	0	0	0	0	0	0	0	0	2	2	2	0	0	3	0.363834	1.19607	-0.832238	3	3	8212.5	0
68	1	1	1	2	10.4928	0	0	3	1	0	0	0	1	0	0	1	0	0	2	2	2	1	2	2	0.0197617	0.618698	-0.598937	3	2	4158	1
82	1	1	1	1	11.3511	0	0	1	0	0	0	0	1	0	0	0	0	0	2	2	2	0	1	2	0.118438	0.618698	-0.500261	3	3	6772.5	0
65	1	1	1	1	9.56941	0	0	8	2	0	2	0	0	0	0	2	2	0	2	2	2	0	1	2	-0.0863891	0.618698	-0.705088	3	3	6492.5	0
61	2	2	1	1	11.2648	1	0	4	1	0	1	0	1	0	0	1	0	0	2	1	2	0	0	3	0.426889	1.19607	-0.769182	2	1	1732.5	0
68	2	1	1	1	10.5379	0	0	8	1	1	1	1	0	0	1	1	1	1	1	1	2	0	0	2	-0.495706	-1.11342	0.617714	3	3	4758	0
72	1	1	1	2	11.0809	0	1	12	1	2	2	1	1	0	2	2	1	0	1	1	1	0	1	2	0.0873749	0.618698	-0.531324	2	2	1892.5	0
55	2	2	1	1	11.2034	0	1	10	1	2	1	1	1	1	1	1	1	0	2	1	2	0	0	3	0.421238	1.19607	-0.774833	2	2	2332.5	0
58	1	2	1	1	10.3982	1	0	0	0	0	0	0	0	0	0	0	0	0	1	2	2	1	2	3	0.347183	1.19607	-0.848889	3	3	6258	0
55	2	2	1	1	10.6549	0	0	2	0	0	0	0	1	0	1	0	0	0	2	2	2	1	0	3	0.370793	1.19607	-0.825279	3	3	6772.5	0
51	2	2	1	2	10.5246	0	0	5	0	0	0	0	1	0	3	1	0	0	1	2	2	0	0	3	0.358809	1.19607	-0.837262	2	1	1732.5	0
88	2	1	1	1	11.4276	1	0	9	1	1	1	2	0	0	1	2	1	0	1	2	2	0	0	2	0.127229	0.618698	-0.491469	2	1	1732.5	1
80	1	1	1	1	10.8214	1	1	14	3	2	1	3	0	3	0	0	2	0	2	1	1	0	1	2	0.0575385	0.618698	-0.56116	3	2	4158	1
78	2	1	1	1	10.7739	1	1	18	3	3	3	3	0	0	3	0	3	0	2	2	2	0	0	2	-0.441445	-1.11342	0.671975	3	2	3832.5	1
51	1	2	1	2	11.6441	1	0	2	0	0	0	0	1	0	0	1	0	0	2	2	2	1	0	3	0.461771	1.19607	-0.7343	1	1	462	0
48	1	2	1	1	11.0585	0	0	6	0	3	0	0	1	0	0	2	0	0	1	1	2	0	2	2	0.0847963	0.618698	-0.533902	3	3	8032.5	0
49	1	2	1	2	10.653	0	0	8	0	0	2	2	1	0	0	1	2	0	2	1	2	1	1	3	1.02378	1.19607	-0.172286	3	3	5932.5	0
49	2	2	1	2	9.99241	0	0	2	1	0	1	0	0	0	0	0	0	0	1	2	2	1	0	3	0.309864	1.19607	-0.886207	2	2	2932.5	0
53	1	1	1	1	9.291	0	0	3	0	0	0	0	0	0	3	0	0	0	2	2	2	0	2	2	-0.118396	0.618698	-0.737094	3	3	9198	0
52	2	2	1	1	9.70504	0	0	3	0	0	2	1	0	0	0	0	0	0	2	2	2	1	0	2	0.283434	1.19607	-0.912637	3	4	10218	0
55	2	2	2	1	9.70504	0	0	6	1	1	2	2	0	0	0	0	0	0	2	2	2	1	0	2	0.301104	0.618698	-0.317594	3	4	11442	0
55	1	2	2	1	10.1356	0	0	5	1	3	0	0	0	0	1	0	0	0	2	2	2	1	2	3	0.367094	0.618698	-0.251604	3	4	10080	0
54	1	2	2	1	9.99058	0	1	13	2	1	1	1	2	0	0	2	2	2	2	1	2	0	0	3	0.344873	0.618698	-0.273825	2	1	1732.5	0
53	2	2	2	1	10.3697	0	0	8	2	3	1	0	0	0	1	1	0	0	2	2	2	1	0	3	0.344566	1.19607	-0.851505	3	4	9592.5	0
52	2	1	2	1	8.75147	0	1	10	2	3	2	1	1	0	0	1	0	0	2	2	2	0	0	1	-0.906457	-1.11342	0.206963	3	4	16852.5	0
51	1	2	2	1	9.88073	0	1	14	1	2	2	1	0	2	2	0	2	2	1	2	2	1	2	2	0.299593	1.19607	-0.896479	3	4	14238	0
61	1	1	2	1	10.5087	1	1	12	1	3	2	0	1	0	3	2	0	0	2	2	2	0	2	2	-0.502436	-1.11342	0.610984	3	4	11812.5	0
55	2	2	2	1	9.7487	0	1	16	1	3	2	3	0	2	2	1	0	2	2	1	2	1	0	2	0.28745	1.19607	-0.908621	3	3	8052.5	0
56	1	1	2	1	8.95416	0	1	18	1	2	3	0	2	2	3	2	3	0	1	1	2	1	0	2	-0.15712	0.618698	-0.775818	3	3	7662	0
58	2	2	2	1	9.24764	0	0	8	2	1	0	1	1	0	2	1	0	0	2	2	2	0	0	2	0.230993	0.618698	-0.387706	3	4	13398	1
55	2	2	2	1	9.55464	1	0	6	0	0	2	1	1	1	1	0	0	0	2	1	2	0	0	2	0.269602	1.19607	-0.926469	3	4	12712.5	0
61	1	2	2	1	9.8448	0	0	6	0	1	0	0	2	0	3	0	0	0	1	2	2	1	2	2	0.296288	1.19607	-0.899783	3	4	13972.5	0
69	2	1	1	1	9.28266	0	1	13	1	1	1	2	1	2	1	2	1	1	1	2	2	0	0	1	-0.784325	-1.11342	0.329095	3	3	6772.5	1
70	1	1	2	1	9.68757	1	1	13	0	1	3	0	1	0	3	2	0	3	2	2	2	1	2	2	-0.0728058	0.618698	-0.691504	3	4	12018	0
67	2	1	2	1	9.41246	1	0	9	0	1	0	2	1	2	3	0	0	0	2	2	2	1	0	1	-0.75448	-1.11342	0.35894	3	3	4980	0
61	1	2	1	1	8.68677	1	0	6	0	1	1	1	1	1	1	0	0	0	1	1	1	1	1	2	0.145022	0.618698	-0.473677	3	4	13912.5	0
56	2	2	1	1	9.22029	0	1	14	0	2	3	0	2	0	1	2	3	1	1	1	2	0	0	2	0.238853	1.19607	-0.957219	2	2	2292.5	0
63	2	2	2	1	10.0159	1	0	0	0	0	0	0	0	0	0	0	0	0	2	2	2	0	0	3	0.312026	1.19607	-0.884045	3	4	16852.5	0
79	2	0	1	1	9.50599	1	0	4	0	2	0	0	1	0	0	1	0	0	1	2	2	1	0	1	-1.46152	-1.11342	-0.348104	3	2	4158	1
83	1	0	1	1	9.14099	1	1	30	9	9	0	0	9	0	3	0	0	0	2	2	2	1	2	1	-1.51747	-1.11342	-0.404052	3	3	5358	0
65	2	1	2	1	10.6594	1	0	1	0	0	0	0	0	0	1	0	0	0	1	1	2	0	0	2	-0.467787	-1.11342	0.645633	2	1	900	0
75	1	1	2	1	9.63037	0	1	13	2	2	0	1	0	0	3	2	3	0	1	2	1	0	2	1	-0.70438	-1.11342	0.40904	2	1	702	0
55	2	2	2	1	8.82173	0	0	3	0	0	0	0	1	0	0	0	2	0	2	1	2	0	0	2	0.202198	1.19607	-0.993874	3	2	3892.5	0
60	1	1	2	1	8.41183	0	0	8	0	0	1	1	1	2	0	1	1	1	1	2	2	1	2	1	-0.984548	-1.11342	0.128872	3	4	14478	0
86	1	2	1	1	8.93221	0	1	13	1	3	0	3	0	1	1	0	1	3	2	1	2	1	0	2	0.212358	1.19607	-0.983713	2	1	1732.5	0
79	2	0	2	2	10.5561	1	1	12	2	1	1	1	1	1	1	2	1	1	2	2	2	0	0	1	-1.30057	-1.11342	-0.187146	3	4	14958	0
63	1	1	2	1	9.97952	0	0	1	0	0	0	1	0	0	0	0	0	0	2	1	2	0	1	1	-0.624101	-1.11342	0.48932	3	3	7758	0
55	2	1	2	1	10.2647	1	0	8	0	3	2	3	0	0	0	0	0	0	2	1	2	0	0	2	-0.00646335	0.618698	-0.625162	2	1	1732.5	0
55	2	2	2	1	8.40916	0	1	11	0	3	2	0	2	3	1	0	0	0	2	1	2	0	0	2	0.164254	1.19607	-1.03182	3	4	16852.5	0
75	2	1	2	2	7.09008	1	1	80	8	8	8	8	8	8	8	8	8	8	1	2	2	0	0	2	-0.371417	0.618698	-0.990116	1	1	462	0
56	2	1	2	1	10.3772	0	1	21	2	2	3	3	2	3	3	1	0	2	2	2	2	1	0	2	0.00647926	0.618698	-0.612219	3	4	12018	0
60	1	0	2	1	9.48144	1	0	5	2	0	0	3	0	0	0	0	0	0	1	2	2	0	2	1	-1.46529	-1.11342	-0.351868	3	4	14558	0
59	2	1	2	1	9.11427	1	0	9	3	3	0	0	0	0	3	0	0	0	2	1	2	0	0	1	-0.823042	-1.11342	0.290378	3	3	8152.5	0
69	1	2	2	1	9.694	1	0	4	1	0	1	0	0	2	0	0	0	0	1	2	2	1	0	2	0.282419	1.19607	-0.913652	3	4	17838	0
84	1	1	2	2	7.07327	1	0	8	0	0	0	0	2	1	1	2	1	1	1	2	2	0	2	2	-0.373349	0.618698	-0.992048	1	1	0	0
50	1	2	2	1	9.67784	0	0	8	1	1	2	0	1	0	1	1	1	0	2	2	2	0	2	2	0.296936	0.618698	-0.321763	3	3	7492.5	0
51	2	1	2	1	9.69892	1	0	9	0	1	2	1	0	0	3	1	0	1	2	2	2	0	0	2	-0.0715007	0.618698	-0.690199	3	4	13972.5	0
50	2	1	2	1	8.78875	0	1	10	0	2	3	1	1	1	1	0	1	0	2	2	2	0	0	2	-0.176136	0.618698	-0.794834	3	3	8925	0
52	1	1	2	1	6.39693	0	1	11	1	1	2	1	1	1	3	0	1	0	1	2	2	1	2	2	-0.451102	0.618698	-1.0698	3	4	12858	1
48	1	1	2	1	9.06416	1	0	9	2	1	1	0	1	0	3	1	0	0	2	2	2	1	2	1	-0.834564	-1.11342	0.278856	3	4	14238	0
49	1	1	2	1	10.7798	0	0	6	1	2	1	2	0	0	0	0	0	0	1	1	2	0	2	2	-0.440101	-1.11342	0.673319	1	1	0	1
49	2	1	1	1	8.17752	0	0	8	2	0	1	2	2	1	0	0	0	0	2	2	2	0	0	1	-1.03842	-1.11342	0.074997	3	3	6258	0
81	1	0	2	1	9.94309	1	0	7	0	1	2	1	0	0	3	0	0	0	2	2	2	0	1	1	-1.39452	-1.11342	-0.281105	2	1	1732.5	0
75	2	0	2	1	8.0507	1	0	6	2	0	3	0	0	0	1	0	0	0	1	2	2	1	0	1	-1.68459	-1.11342	-0.571174	3	2	4158	0
49	1	1	2	1	9.70259	0	1	11	1	1	1	1	1	1	1	2	1	1	2	2	2	1	2	2	-0.0710782	0.618698	-0.689777	3	4	19278	0
46	2	1	2	1	10.1449	1	0	5	1	0	0	1	1	0	1	1	0	0	2	2	2	0	0	2	-0.0202343	0.618698	-0.638933	3	4	14318	0
79	1	2	1	1	10.6182	1	0	3	0	1	0	1	0	0	1	0	0	0	2	2	1	0	1	2	0.0341755	0.618698	-0.584523	2	2	2932.5	0
77	2	2	1	1	8.59785	1	0	5	1	0	1	1	2	0	0	0	0	0	2	2	2	0	0	2	0.181607	1.19607	-1.01446	3	2	4158	0
55	2	2	1	1	11.0747	0	0	5	0	0	0	0	2	0	3	0	0	0	2	2	2	0	0	3	0.409404	1.19607	-0.786667	2	1	1732.5	0
50	2	2	1	1	9.78019	1	0	2	1	0	1	0	0	0	0	0	0	0	2	1	2	0	0	2	0.290346	1.19607	-0.905725	3	2	3832.5	0
59	1	2	1	1	9.5317	1	1	11	0	1	1	1	1	0	1	1	3	2	1	1	1	1	1	2	0.267493	1.19607	-0.928579	2	1	600	0
57	2	2	1	1	10.3066	0	0	3	0	0	1	0	1	0	0	1	0	0	2	2	2	0	0	2	-0.00163901	0.618698	-0.620337	3	2	3090	0
83	2	1	1	1	11.0178	1	1	13	1	1	2	1	0	1	3	1	1	2	1	2	2	0	0	2	0.0801206	0.618698	-0.538578	1	1	495	0
82	1	1	1	1	11.0913	1	0	9	3	1	0	3	1	0	1	0	0	0	2	2	2	0	1	2	0.0885728	0.618698	-0.530126	2	2	2292.5	0
56	2	0	1	1	10.2751	1	0	8	0	1	2	0	1	1	2	0	1	0	2	2	2	0	0	1	-1.34364	-1.11342	-0.230221	2	2	2632.5	0
70	1	0	1	1	10.5661	0	0	4	0	0	0	0	1	0	3	0	0	0	2	2	2	0	2	1	-1.29904	-1.11342	-0.185616	3	3	8032.5	1
55	1	1	1	1	11.1373	0	0	1	0	1	0	0	0	0	0	0	0	0	1	1	2	0	2	2	0.0938543	0.618698	-0.524844	2	2	2262	0
58	2	1	1	1	12.2224	1	1	10	2	2	0	0	2	2	0	1	0	1	2	2	2	0	0	2	0.218607	0.618698	-0.400092	3	2	3832.5	1
66	2	0	1	1	12.54	1	0	3	0	1	0	1	1	0	0	0	0	0	1	2	1	0	0	1	-0.996459	-1.11342	0.116961	2	1	1732.5	0
73	1	1	1	1	10.5651	1	0	5	0	0	0	3	1	0	1	0	0	0	2	2	2	0	2	2	0.0280817	0.618698	-0.590617	1	1	0	0
71	1	1	1	2	10.2619	1	0	6	2	1	0	0	0	0	0	0	3	0	2	2	2	1	2	1	-0.559185	-1.11342	0.554236	2	2	2632.5	0
56	2	1	1	1	10.3951	0	1	14	2	3	1	0	2	2	2	2	0	0	2	2	2	0	0	2	0.00853658	0.618698	-0.610162	3	2	3832.5	0
54	1	2	1	1	10.4677	0	0	8	0	1	1	1	2	1	1	0	1	0	1	2	1	1	2	3	0.353573	1.19607	-0.842499	2	1	1732.5	0
50	2	2	1	1	10.0639	0	0	9	1	2	0	2	0	1	0	0	1	2	2	2	2	0	0	3	0.316439	1.19607	-0.879632	3	2	3892.5	0
68	2	1	1	2	10.9937	0	0	7	1	1	1	0	1	0	3	0	0	0	1	1	2	0	0	2	0.0773526	0.618698	-0.541346	3	3	6258	1
53	2	1	1	1	8.40738	0	0	5	1	0	1	0	2	0	0	1	0	0	2	2	2	0	0	2	-0.219978	0.618698	-0.838677	2	2	2292.5	0
60	1	1	1	1	8.43815	0	0	5	0	0	0	1	2	0	0	2	0	0	1	1	1	0	1	2	-0.216441	0.618698	-0.835139	3	3	4718	0
51	1	2	1	1	9.67458	0	0	6	0	1	1	1	2	0	1	0	0	0	2	2	1	0	2	3	0.873808	1.19607	-0.322263	3	3	5310	0
45	2	2	1	1	8.97765	0	0	4	1	1	1	0	0	0	1	0	0	0	2	1	2	0	0	3	0.766982	1.19607	-0.429089	3	2	3832.5	0
47	2	2	1	1	7.84776	0	0	6	1	1	1	1	0	0	1	0	1	0	2	2	2	0	0	3	0.59379	1.19607	-0.602281	2	1	1732.5	0
52	1	2	1	1	8.44074	0	0	5	0	1	1	0	0	1	1	0	0	1	2	1	2	1	0	3	0.684684	1.19607	-0.511388	2	1	990	1
65	1	2	1	1	10.1766	0	0	2	0	0	1	1	0	0	0	0	0	0	2	2	2	1	2	2	-0.0165902	0.618698	-0.635289	3	3	4692.5	0
58	2	2	1	1	10.3288	0	1	10	0	2	2	0	1	0	3	0	0	2	2	2	2	0	0	3	0.396709	0.618698	-0.22199	2	1	1732.5	0
60	1	1	1	1	7.89058	0	0	1	0	0	0	0	1	0	0	0	0	0	2	2	2	1	2	2	-0.27939	0.618698	-0.898088	2	1	1732.5	0
69	2	1	1	1	11.1302	0	1	15	3	2	1	1	2	0	0	2	2	2	2	2	2	1	0	2	-0.359534	-1.11342	0.753886	2	1	1732.5	0
63	1	1	1	1	10.2168	1	1	16	1	0	3	3	1	0	3	2	1	2	1	2	2	0	2	1	-0.569537	-1.11342	0.543884	1	1	0	0
61	1	2	1	1	7.64969	1	1	13	2	2	1	2	0	0	3	2	1	0	2	1	2	1	2	2	-0.013943	0.618698	-0.632641	2	2	1890	1
61	2	2	1	1	8.85652	0	0	1	0	0	0	0	0	0	1	0	0	0	2	2	2	0	0	2	0.205397	1.19607	-0.990674	2	1	1237.5	0
66	2	2	1	2	8.03787	0	0	0	0	0	0	0	0	0	0	0	0	0	2	2	2	0	0	2	0.130106	1.19607	-1.06597	2	1	1732.5	0
45	2	1	1	1	9.95418	0	0	6	1	1	1	0	1	0	2	0	0	0	2	2	2	0	0	2	-0.0421556	0.618698	-0.660854	2	2	2292.5	0
49	1	1	1	1	8.96954	0	0	1	0	1	0	0	0	0	0	0	0	0	2	2	2	0	0	1	-0.856318	-1.11342	0.257102	3	3	6258	0
46	2	2	1	1	10.1154	0	1	15	2	2	2	2	0	2	2	1	2	0	2	2	2	0	0	3	0.321172	1.19607	-0.874899	3	3	6258	0
48	2	1	1	1	10.732	1	1	18	3	2	2	2	1	2	3	1	2	0	2	2	1	0	0	2	0.0472682	0.618698	-0.57143	2	1	1732.5	0
51	1	2	1	1	8.54481	1	0	1	0	0	0	0	0	0	0	1	0	0	2	1	2	1	0	3	0.700635	1.19607	-0.495436	3	3	6772.5	0
48	2	2	1	1	10.0754	0	0	4	1	0	1	0	2	0	0	0	0	0	2	1	1	0	0	2	-0.0282175	0.618698	-0.646916	3	3	5058	0
50	1	2	1	1	9.26748	0	0	0	0	0	0	0	0	0	0	0	0	0	2	2	1	1	1	2	0.243192	1.19607	-0.952879	3	2	3832.5	0
46	2	0	2	1	10.6145	0	0	9	3	0	0	1	0	0	3	2	0	0	1	1	2	1	0	1	-1.29161	-1.11342	-0.178194	3	4	9795	0
50	1	2	1	1	5.76832	0	0	3	0	0	0	0	2	0	0	1	0	0	2	1	2	1	2	2	-0.078622	1.19607	-1.27469	3	3	5332.5	0
66	2	0	1	1	8.78814	1	1	10	2	2	0	1	1	0	3	1	0	0	2	2	2	0	0	1	-1.57156	-1.11342	-0.458139	3	2	4158	0
72	1	1	1	1	11.0049	1	0	8	1	2	2	2	1	0	0	0	0	0	1	1	2	0	1	2	0.07864	0.618698	-0.540058	2	1	1732.5	1
56	2	2	2	1	8.84217	1	0	2	0	0	0	0	1	0	0	1	0	0	2	2	1	0	0	2	0.204077	1.19607	-0.991994	2	1	902.5	0
57	1	2	2	1	9.71112	0	0	5	1	1	0	0	1	0	0	1	1	0	1	2	2	1	1	2	0.283993	1.19607	-0.912078	2	2	2932.5	0
52	2	1	2	1	5.32788	1	1	14	3	3	2	3	0	0	0	0	0	3	1	1	2	0	0	1	-0.574002	0.618698	-1.1927	2	1	1732.5	0
74	2	1	2	2	5.32788	1	0	6	0	0	2	0	1	0	0	0	3	0	2	2	2	0	0	1	-0.574002	0.618698	-1.1927	3	2	3832.5	0
61	1	2	2	1	9.64472	1	0	5	2	0	2	0	0	0	0	1	0	0	1	2	2	0	0	2	0.277887	1.19607	-0.918185	3	4	19278	0
56	2	1	2	1	8.50106	1	1	14	3	0	2	2	1	0	3	1	0	2	2	2	2	0	0	2	-0.209208	0.618698	-0.827906	3	4	14958	0
67	2	1	2	1	10.1792	0	0	9	2	0	2	1	1	0	2	1	0	0	1	1	2	0	0	2	-0.0162843	0.618698	-0.634983	3	2	3832.5	0
70	1	1	2	1	9.29652	0	0	5	0	1	0	2	1	0	0	1	0	0	2	2	2	1	2	2	-0.117761	0.618698	-0.73646	3	3	6258	0
72	1	1	1	1	10.7455	0	0	1	0	0	0	0	1	0	0	0	0	0	2	2	2	1	2	2	0.0488139	0.618698	-0.569885	3	2	4158	0
70	2	1	2	1	10.5881	1	0	2	0	0	0	0	1	0	0	1	0	0	2	2	2	0	0	2	-0.484175	-1.11342	0.629245	3	3	9198	0
69	1	1	2	1	9.74038	1	0	1	0	0	0	0	1	0	0	0	0	0	2	2	2	1	2	1	-0.679085	-1.11342	0.434335	1	1	462	0
68	2	1	2	1	9.72913	0	1	19	3	3	3	3	0	0	0	1	3	3	1	2	2	0	0	1	-0.681671	-1.11342	0.43175	2	2	2325	1
54	1	1	1	1	11.5712	1	0	1	0	0	0	0	1	0	0	0	0	0	1	2	2	1	2	2	-0.258139	-1.11342	0.855281	3	4	11812.5	0
52	2	2	1	1	9.26672	1	0	7	1	1	0	0	2	0	1	2	0	0	2	2	2	0	0	2	0.243123	1.19607	-0.952949	3	3	6258	0
62	2	0	2	1	7.53262	1	0	3	0	3	0	0	0	0	0	0	0	0	1	2	2	0	0	1	-1.76401	-1.11342	-0.650586	3	2	4158	0
65	1	1	2	1	10.2647	0	0	0	0	0	0	0	0	0	0	0	0	0	2	2	2	1	2	2	-0.00646335	0.618698	-0.625162	3	4	14238	0
53	1	1	2	2	10.9526	1	1	22	3	3	3	3	0	0	3	1	3	3	2	2	2	1	2	2	0.0726195	0.618698	-0.546079	2	1	1732.5	0
84	2	0	2	2	8.59415	1	0	3	0	0	0	0	0	0	3	0	0	0	2	2	2	0	0	1	-1.60129	-1.11342	-0.487872	2	1	1732.5	0
57	2	1	2	1	9.16325	0	1	17	3	2	2	3	1	1	0	1	1	3	1	2	2	0	0	2	-0.133082	0.618698	-0.751781	2	1	1200	0
53	1	1	2	1	10.6803	1	0	2	0	1	0	0	1	0	0	0	0	0	2	2	2	0	2	2	0.0413238	0.618698	-0.577375	2	1	1732.5	0
58	1	0	2	1	9.48494	1	0	8	0	0	0	0	1	0	3	0	1	3	2	2	2	0	2	1	-1.46475	-1.11342	-0.351332	3	4	14238	0
76	2	0	1	2	10.905	0	0	6	0	0	0	1	1	0	3	1	0	0	1	1	1	0	0	1	-1.24708	-1.11342	-0.133661	2	1	1732.5	0
53	2	1	2	1	9.03241	0	1	12	2	2	1	1	1	0	0	1	3	1	2	2	2	0	0	2	-0.148124	0.618698	-0.766822	1	1	462	0
50	1	2	2	1	9.87148	1	0	7	0	3	0	0	1	0	0	1	2	0	2	2	2	0	2	2	0.298742	1.19607	-0.897329	1	1	462	0
69	2	0	2	1	10.031	1	0	7	1	1	1	1	1	0	1	0	0	1	2	2	2	0	0	1	-1.38105	-1.11342	-0.26763	2	2	1830	0
67	1	1	2	1	9.88226	1	0	3	0	0	0	0	1	0	0	0	0	2	2	1	1	0	1	2	-0.0504232	0.618698	-0.669122	1	1	462	0
84	2	0	1	2	10.578	0	1	10	0	2	0	0	1	0	3	1	3	0	1	2	2	0	0	1	-1.29721	-1.11342	-0.183791	1	1	462	0
56	1	2	1	2	8.60153	1	0	0	0	0	0	0	0	0	0	0	0	0	2	2	2	0	2	2	0.181946	1.19607	-1.01413	3	3	6318	0
63	1	1	2	1	10.3609	0	0	7	0	0	0	0	1	0	3	1	2	0	2	2	2	1	2	2	-0.536411	-1.11342	0.57701	3	4	16852.5	1
64	2	1	2	1	10.1834	0	0	4	0	0	0	0	1	0	2	1	0	0	2	2	2	0	0	1	-0.577227	-1.11342	0.536193	3	3	5932.5	0
61	2	1	1	1	9.5956	0	1	18	3	2	1	1	1	0	3	1	3	3	2	2	2	0	0	1	-0.712373	-1.11342	0.401048	3	3	9198	0
72	1	1	2	2	11.1378	1	0	2	0	0	0	0	1	0	0	1	0	0	1	2	2	0	1	2	-0.357787	-1.11342	0.755633	1	1	0	0
73	2	1	2	2	10.7706	0	1	18	2	2	3	1	1	1	2	2	2	2	1	2	2	0	0	2	0.0516998	0.618698	-0.566999	2	2	2190	0
51	1	1	2	1	8.14323	0	0	2	0	0	0	0	2	0	0	0	0	0	2	2	2	1	0	2	-0.250345	0.618698	-0.869044	3	3	9102	0
51	2	1	2	1	10.0459	1	0	9	0	2	1	1	0	1	1	2	0	1	1	1	2	0	0	2	-0.0316166	0.618698	-0.650315	1	1	462	1
46	1	2	2	1	10.5885	1	0	2	0	0	0	0	1	0	0	1	0	0	2	1	1	1	2	3	0.364686	1.19607	-0.831385	3	2	3832.5	0
46	2	1	2	1	9.92034	0	1	11	0	0	0	0	1	3	2	1	2	2	2	2	2	0	0	2	-0.0460455	0.618698	-0.664744	3	3	6772.5	0
47	2	2	1	1	9.35271	0	0	4	0	0	0	0	2	0	0	2	0	0	2	2	2	0	0	2	0.251031	1.19607	-0.94504	3	4	19278	0
47	1	2	1	1	9.88532	0	0	2	0	0	0	0	1	0	0	1	0	0	2	2	2	1	1	2	0.300015	1.19607	-0.896056	3	4	16852.5	0
50	1	1	2	1	11.4357	0	0	8	0	2	0	2	0	0	3	1	0	0	2	2	2	0	2	2	0.128164	0.618698	-0.490534	3	4	10080	0
50	2	1	2	1	10.71	0	0	5	1	2	2	0	0	0	0	0	0	0	2	2	2	0	0	2	0.0447303	0.618698	-0.573968	3	3	6052.5	0
47	1	2	1	1	12.54	1	1	12	3	1	3	1	0	0	2	2	0	0	2	1	2	1	2	3	0.735659	0.618698	0.116961	3	2	3832.5	0
51	2	1	2	2	10.6407	1	1	27	3	3	3	3	1	3	3	2	3	3	2	2	2	0	0	2	-0.472092	-1.11342	0.641328	1	1	0	0
73	2	1	2	1	12.54	1	1	14	0	0	3	3	2	0	3	0	0	3	1	1	1	0	0	2	-0.0353788	-1.11342	1.07804	1	1	0	0
57	2	1	2	1	10.1558	0	0	6	0	1	0	1	2	0	0	1	1	0	1	2	2	1	0	2	-0.0189769	0.618698	-0.637675	3	3	5878	0
63	1	1	2	1	10.2442	0	0	0	0	0	0	0	0	0	0	0	0	0	2	2	2	1	1	2	-0.0088104	0.618698	-0.627509	3	3	9198	0
60	2	2	2	1	11.1041	1	0	0	0	0	0	0	0	0	0	0	0	0	2	2	2	0	0	3	0.412101	1.19607	-0.783971	3	3	4518	0
64	1	2	2	1	10.0376	0	0	2	0	0	0	2	0	0	0	0	0	0	1	2	2	1	2	2	-0.0325677	0.618698	-0.651266	1	1	462	0
51	1	2	2	1	10.332	1	0	2	0	2	0	0	0	0	0	0	0	0	1	2	2	1	0	3	0.341097	1.19607	-0.854974	2	1	1732.5	1
51	2	1	2	1	10.8856	1	0	5	0	0	0	0	1	0	3	1	0	0	1	2	2	0	0	2	-0.415781	-1.11342	0.69764	3	3	6772.5	0
62	2	1	2	1	10.644	1	0	7	2	1	0	0	1	0	3	0	0	0	2	2	2	0	0	2	-0.471323	-1.11342	0.642097	3	4	16338	0
66	1	1	2	1	10.5899	1	1	14	3	2	1	1	2	1	2	2	0	0	2	2	2	1	2	2	-0.48377	-1.11342	0.62965	2	1	1732.5	0
59	1	2	2	1	11.995	0	0	3	0	0	2	0	0	0	0	1	0	0	1	2	2	1	2	3	0.494039	1.19607	-0.702033	3	3	6092.5	0
59	2	1	2	1	9.63822	0	0	9	2	1	2	1	1	0	1	1	0	0	2	2	2	1	0	1	-0.702574	-1.11342	0.410846	3	4	12078	1
68	1	1	2	2	10.4079	1	1	18	3	1	1	3	2	1	1	0	3	3	2	2	2	0	2	2	-0.525609	-1.11342	0.587811	3	4	14238	0
50	2	2	2	1	8.91543	1	0	3	0	0	0	0	1	0	0	2	0	0	2	2	2	0	0	2	0.210815	1.19607	-0.985256	3	3	6772.5	0
53	1	2	2	1	8.63409	0	0	3	1	0	0	0	1	0	0	1	0	0	2	2	2	1	1	2	0.18494	1.19607	-1.01113	2	1	1732.5	0
64	1	2	2	1	9.007	1	0	4	1	1	2	0	0	0	0	0	0	0	1	2	2	1	0	2	0.194108	0.618698	-0.424591	3	3	6337.5	0
58	2	2	2	1	10.6727	1	0	8	2	0	0	0	0	2	0	0	2	2	2	2	2	0	0	3	0.372427	1.19607	-0.823645	3	3	9198	0
58	2	1	2	1	10.2751	0	0	0	0	0	0	0	0	0	0	0	0	0	2	2	1	0	0	2	-0.00526786	0.618698	-0.623966	2	1	1732.5	0
61	1	1	2	1	12.2615	1	0	0	0	0	0	0	0	0	0	0	0	0	2	2	2	1	2	2	0.223098	0.618698	-0.395601	3	2	4158	0
53	2	1	2	1	9.49852	1	0	8	2	0	1	0	1	0	3	1	0	0	2	2	2	0	0	1	-0.734694	-1.11342	0.378727	3	2	4158	0
57	1	2	2	2	10.2548	0	0	3	1	0	0	2	0	0	0	0	0	0	2	2	2	1	2	3	0.334	1.19607	-0.862071	3	2	4158	0
63	2	1	2	1	9.29652	1	0	2	0	0	0	0	2	0	0	0	0	0	2	2	2	0	0	1	-0.781139	-1.11342	0.332281	3	3	5058	0
64	1	2	2	1	8.53385	0	0	0	0	0	0	0	0	0	0	0	0	0	2	2	2	1	0	2	0.175722	1.19607	-1.02035	3	4	16398	0
73	1	1	2	1	10.4505	1	1	14	0	2	2	2	1	0	3	1	3	0	2	2	2	0	1	2	0.0148965	0.618698	-0.603802	3	3	7200	0
55	2	1	2	1	8.91999	1	1	16	2	2	2	2	1	2	2	1	2	0	1	1	2	0	0	1	-0.867712	-1.11342	0.245708	2	2	2632.5	0
72	2	0	2	2	10.3841	0	1	20	3	0	3	3	1	0	3	1	3	3	2	2	2	0	0	1	-1.32693	-1.11342	-0.213512	3	3	7038	0
67	2	0	2	1	9.36905	1	1	20	3	3	3	0	1	3	0	1	3	3	2	2	2	0	0	1	-1.48251	-1.11342	-0.369095	3	2	4158	1
73	1	1	2	1	8.96572	0	0	2	0	0	0	0	1	0	0	1	0	0	1	2	2	0	0	1	-0.857198	-1.11342	0.256222	3	3	8478	0
64	2	2	2	2	8.97715	0	1	11	1	1	1	1	2	1	1	1	1	1	1	2	2	0	0	2	0.216491	1.19607	-0.97958	3	2	4158	0
54	2	1	2	2	10.9937	0	0	1	1	0	0	0	0	0	0	0	0	0	2	1	2	1	0	2	0.0773526	0.618698	-0.541346	3	3	6052.5	0
55	1	2	2	2	9.97952	0	1	15	3	2	3	2	0	0	3	1	1	0	2	1	2	0	2	3	0.343178	0.618698	-0.275521	1	1	462	0
82	1	0	2	2	10.742	1	0	7	0	0	0	0	1	2	3	1	0	0	1	2	2	1	2	1	-1.27206	-1.11342	-0.158642	2	1	1732.5	0
58	2	2	2	2	9.98507	1	1	19	3	3	3	3	1	0	2	1	3	0	2	2	1	0	0	3	0.309189	1.19607	-0.886883	3	3	4718	0
61	2	2	2	1	10.6213	0	0	9	1	1	1	1	1	0	1	2	1	0	1	2	2	0	0	3	0.441555	0.618698	-0.177144	3	3	5358	0
65	1	2	2	1	9.07795	1	1	11	1	1	1	1	1	0	1	2	2	1	2	2	2	1	2	2	0.204983	0.618698	-0.413715	3	3	4612.5	0
54	1	1	2	1	9.93499	1	1	15	1	2	3	2	1	0	3	1	2	0	2	2	2	0	2	1	-0.634341	-1.11342	0.47908	3	4	19278	0
47	1	2	2	1	9.45642	0	0	2	0	0	0	0	1	0	0	1	0	0	2	2	2	0	2	2	0.260569	1.19607	-0.935502	3	4	19278	0
47	2	2	2	1	5.32788	0	0	6	0	3	0	3	0	0	0	0	0	0	1	2	2	0	0	2	-0.119129	1.19607	-1.3152	3	3	9198	0
68	1	2	2	1	10.6836	0	0	2	0	0	0	0	1	0	0	1	0	0	1	2	1	1	2	3	0.373435	1.19607	-0.822636	1	1	198	0
62	2	1	2	1	9.59015	0	1	24	3	3	3	3	1	2	2	1	3	3	2	1	2	0	0	2	-0.0840055	0.618698	-0.702704	3	3	9198	0
51	1	1	2	1	9.99424	1	0	6	3	1	1	0	0	0	0	1	0	0	1	2	2	0	2	2	-0.0375501	0.618698	-0.656249	3	4	13518	0
56	1	2	2	1	10.6077	1	1	13	0	0	1	0	2	0	3	1	3	3	2	2	2	0	2	3	0.366454	1.19607	-0.829618	3	3	6772.5	0
58	2	0	2	1	10.2785	1	1	16	2	2	3	1	1	1	1	1	1	3	2	2	1	0	0	1	-1.34311	-1.11342	-0.229694	3	3	7038	0
59	1	2	2	1	11.0769	1	1	22	3	2	2	3	0	3	2	1	3	3	2	2	2	0	2	3	0.409603	1.19607	-0.786468	3	4	14238	0
66	1	1	2	2	11.879	1	1	20	3	1	3	3	1	0	3	0	3	3	2	2	2	1	2	2	-0.187377	-1.11342	0.926043	2	1	1732.5	1
61	1	2	2	1	9.48342	1	0	7	0	0	0	3	1	0	3	0	0	0	2	2	2	1	1	2	0.263052	1.19607	-0.933019	3	4	10758	0
53	2	0	2	1	10.7158	1	0	8	1	1	1	3	0	0	1	0	1	0	2	2	2	0	0	1	-1.27608	-1.11342	-0.162657	3	2	3832.5	0
66	2	0	2	2	10.5456	0	1	12	0	2	2	3	2	0	1	1	1	0	2	1	2	0	0	1	-1.30217	-1.11342	-0.18875	2	1	1732.5	0
62	1	1	2	1	10.4574	1	0	1	0	0	0	0	1	0	0	0	0	0	2	2	2	0	2	2	-0.514232	-1.11342	0.599188	3	4	14238	0
56	2	2	2	1	10.5321	1	1	18	1	2	3	3	2	0	1	1	2	3	1	2	2	0	0	3	0.427877	0.618698	-0.190821	3	4	11812.5	0
62	2	0	2	1	9.73507	0	1	20	0	0	8	3	8	0	0	1	0	0	1	2	2	0	0	1	-1.42641	-1.11342	-0.312991	3	3	5304	0
73	2	0	2	2	5.32788	1	1	11	0	0	0	0	1	0	3	1	3	3	2	2	2	0	0	1	-2.10195	-1.11342	-0.988534	2	1	1732.5	0
74	2	1	2	1	10.8341	1	1	18	3	3	3	2	1	0	3	1	2	0	1	2	2	0	0	2	-0.427619	-1.11342	0.685801	2	1	1732.5	0
81	1	1	2	1	11.8776	1	1	11	1	2	0	1	1	1	3	1	0	1	2	2	2	0	2	2	-0.187697	-1.11342	0.925724	2	1	1732.5	0
54	2	1	2	1	10.2096	1	0	9	0	0	0	3	1	0	3	2	0	0	2	1	2	0	0	1	-0.57119	-1.11342	0.542231	1	1	0	0
57	1	2	2	1	10.9083	1	0	0	0	0	0	0	0	0	0	0	0	0	1	2	2	0	1	3	0.394101	1.19607	-0.80197	3	4	18558	0
64	1	1	2	1	10.7668	1	0	5	0	0	0	0	1	0	3	1	0	0	2	2	2	0	2	2	-0.443088	-1.11342	0.670332	3	3	9198	0
56	2	1	2	1	10.5941	1	0	2	0	0	0	0	1	0	0	1	0	0	2	2	2	0	0	2	-0.482788	-1.11342	0.630632	3	3	8478	0
53	2	1	2	1	11.3358	1	0	0	0	0	0	0	0	0	0	0	0	0	2	2	2	0	0	2	-0.312254	-1.11342	0.801166	3	3	9198	0
64	1	1	2	1	11.9405	0	0	5	2	0	0	1	1	0	0	1	0	0	2	2	2	0	2	2	-0.173229	-1.11342	0.940191	3	3	9198	0
70	2	1	2	1	11.8694	1	0	3	0	1	0	0	1	0	0	0	1	0	2	2	2	0	0	2	0.178022	0.618698	-0.440676	2	1	1485	0
73	1	1	2	1	11.4369	1	0	3	0	1	0	0	0	0	1	0	0	1	2	2	2	0	2	2	-0.289015	-1.11342	0.824406	2	1	1732.5	0
60	1	1	2	1	11.3421	1	0	1	0	1	0	0	0	0	0	0	0	0	1	2	2	0	2	2	0.117406	0.618698	-0.501293	3	3	4758	0
56	2	2	2	1	11.4839	1	0	1	1	0	0	0	0	0	0	0	0	0	1	2	2	0	0	3	0.447036	1.19607	-0.749036	3	4	14238	0
52	2	2	2	1	10.7055	1	1	10	3	0	3	3	1	0	0	0	0	0	1	1	1	0	0	3	0.375445	1.19607	-0.820626	3	2	4158	0
52	1	1	2	1	11.023	0	0	0	0	0	0	0	0	0	0	0	0	0	2	2	2	1	2	2	0.0807179	0.618698	-0.537981	3	2	4158	0
53	2	1	2	1	8.58186	1	1	12	1	3	3	0	1	0	3	1	0	0	2	2	2	0	0	2	-0.19992	0.618698	-0.818618	3	3	9198	0
53	1	1	2	1	9.53964	0	0	5	0	0	0	0	2	0	2	1	0	0	2	2	2	1	2	2	-0.0898113	0.618698	-0.70851	3	4	15582	0
53	2	2	2	1	10.3482	1	0	7	1	1	1	1	2	0	0	1	0	0	2	2	2	0	0	3	0.342583	1.19607	-0.853488	3	3	6258	0
47	2	1	2	1	10.3401	0	0	2	1	0	0	0	0	0	0	0	1	0	2	2	2	0	0	2	0.00221348	0.618698	-0.616485	1	1	462	0
50	1	2	1	1	10.8258	1	1	11	3	1	1	0	0	0	2	1	3	0	2	2	2	0	2	3	0.386514	1.19607	-0.809558	3	4	9240	0
48	1	2	2	1	11.1772	1	1	17	3	3	2	1	0	0	3	1	2	2	2	1	2	0	2	3	0.418826	1.19607	-0.777246	3	4	12372.5	0
49	2	1	2	1	11.3804	1	1	22	3	2	3	3	1	3	0	1	3	3	2	2	2	0	0	2	0.121802	0.618698	-0.496897	2	1	1732.5	0
57	2	1	2	1	11.3637	0	0	9	1	0	1	1	1	1	2	2	0	0	2	2	2	0	0	2	0.119888	0.618698	-0.49881	3	4	16852.5	0
61	1	1	2	1	9.3699	0	0	6	2	1	0	1	0	1	0	1	0	0	2	2	2	1	2	1	-0.764266	-1.11342	0.349154	3	4	16852.5	0
75	2	0	2	2	11.9669	1	0	1	0	0	0	0	1	0	0	0	0	0	1	2	2	0	0	1	-1.08431	-1.11342	0.0291124	3	2	3832.5	0
66	1	0	2	1	9.92916	1	1	12	0	8	3	0	1	0	0	0	0	0	1	2	2	0	2	1	-1.39666	-1.11342	-0.283241	3	2	4158	1
54	2	0	2	1	9.98137	0	0	4	2	0	0	0	1	0	0	0	1	0	2	2	2	0	0	1	-1.38866	-1.11342	-0.275237	2	1	1732.5	0
81	1	0	2	1	10.8028	1	0	2	0	1	0	1	0	0	0	0	0	0	2	2	2	1	0	1	-1.26274	-1.11342	-0.149322	2	2	2632.5	0
69	2	0	2	2	11.1013	0	0	0	0	0	0	0	0	0	0	0	0	0	2	2	2	0	0	1	-1.21699	-1.11342	-0.103566	3	4	12180	0
67	1	0	2	1	11.9424	1	0	1	0	0	0	0	1	0	0	0	0	0	2	2	2	1	0	1	-1.08807	-1.11342	0.025348	2	2	2562	0
66	2	0	2	1	12.54	0	0	4	1	0	0	1	1	0	1	0	0	0	2	2	2	0	0	1	-0.996459	-1.11342	0.116961	3	2	3832.5	0
61	2	0	2	1	10.1178	1	1	30	3	3	3	3	8	0	3	1	3	3	1	2	2	0	0	1	-1.36775	-1.11342	-0.254326	3	2	3172.5	0
57	1	1	2	1	5.32788	1	0	3	0	0	1	0	0	0	2	0	0	0	1	2	2	0	0	1	-1.69362	-1.11342	-0.5802	3	2	4158	1
62	2	1	2	2	11.6255	0	0	5	0	0	0	3	1	0	1	0	0	0	2	2	2	0	0	2	-0.245644	-1.11342	0.867777	2	1	1022	0
53	1	1	2	1	11.6142	1	0	1	0	0	0	1	0	0	0	0	0	0	2	2	2	0	1	2	0.148685	0.618698	-0.470014	3	4	12675	0
49	2	1	2	1	11.7432	0	0	4	0	0	0	0	1	0	3	0	0	0	2	2	2	0	0	2	-0.218581	-1.11342	0.894839	3	4	16338	0
68	2	0	2	2	9.73932	1	0	2	0	0	0	1	1	0	0	0	0	0	1	2	2	1	0	1	-1.42576	-1.11342	-0.312339	3	3	6258	0
53	2	0	2	1	8.05197	1	1	14	2	2	1	1	1	0	3	1	1	2	1	2	2	0	0	1	-1.6844	-1.11342	-0.57098	3	4	16852.5	0
55	1	1	2	1	9.05252	1	1	14	2	2	2	2	1	0	2	1	0	2	2	2	2	0	0	2	-0.145812	0.618698	-0.764511	3	4	17118	0
84	2	0	2	2	9.16868	1	1	13	2	2	1	1	1	0	3	0	3	0	1	2	2	0	0	1	-1.51323	-1.11342	-0.399807	1	1	0	0
73	1	0	2	1	11.2719	1	1	24	8	8	0	0	8	0	0	0	0	0	2	2	2	0	1	1	-1.19085	-1.11342	-0.0774268	3	2	4158	0
72	2	0	2	1	9.76208	1	1	12	0	8	0	0	1	0	3	0	0	0	1	2	2	0	0	1	-1.42227	-1.11342	-0.30885	3	3	4878	1
74	1	0	2	1	9.11295	1	0	8	3	1	0	0	0	0	0	1	3	0	1	2	2	1	2	1	-1.52177	-1.11342	-0.408351	3	3	9198	0
66	2	1	2	1	10.5278	1	0	7	1	0	0	0	1	0	1	1	3	0	2	2	2	0	0	2	-0.49803	-1.11342	0.615391	3	3	4758	0
70	2	0	2	1	10.1433	1	1	36	8	8	0	8	8	2	2	0	0	0	1	2	2	0	0	1	-1.36384	-1.11342	-0.250418	1	1	0	0
76	1	1	2	1	9.98783	1	0	3	0	0	1	0	1	0	0	1	0	0	2	2	2	0	1	1	-0.622191	-1.11342	0.491229	1	1	0	0
60	2	0	2	2	10.155	1	0	6	0	0	0	3	0	0	2	1	0	0	2	2	2	0	0	1	-1.36204	-1.11342	-0.248619	2	1	720	0
60	1	1	2	2	5.32788	1	0	1	0	0	0	0	1	0	0	0	0	0	2	2	2	1	0	1	-1.69362	-1.11342	-0.5802	2	1	1440	0
68	2	0	2	2	7.69621	0	1	13	1	2	1	0	8	0	0	0	1	0	2	2	2	0	0	1	-1.73893	-1.11342	-0.625511	3	2	3832.5	0
57	1	1	2	1	9.88328	1	1	15	0	3	3	3	0	0	3	1	0	2	2	2	2	1	2	2	-0.0503059	0.618698	-0.669004	3	4	12372.5	0
51	1	0	2	1	11.0477	1	0	6	1	1	0	0	1	0	2	1	0	0	2	2	2	1	2	1	-1.22521	-1.11342	-0.111787	3	4	10080	0
50	2	0	2	1	7.86327	0	1	27	8	8	2	1	1	1	2	2	1	1	2	2	2	0	0	1	-1.71332	-1.11342	-0.599904	3	4	10680	0
52	2	1	2	1	9.6604	0	1	21	2	8	2	1	1	0	3	1	3	0	2	2	2	0	0	1	-0.697475	-1.11342	0.415945	3	3	8212.5	0
52	1	1	2	1	10.9543	1	0	2	0	0	0	0	1	0	0	1	0	0	2	2	2	0	1	2	-0.399975	-1.11342	0.713445	3	3	5976	0
49	2	0	2	1	10.0682	1	1	15	3	3	1	0	1	3	2	2	0	0	1	2	2	0	0	1	-1.37536	-1.11342	-0.261935	3	3	5588	0
50	1	2	2	1	8.69148	0	0	5	3	1	0	0	0	0	1	0	0	0	2	2	2	0	2	2	0.190219	1.19607	-1.00585	3	4	15862.5	0
46	2	1	2	1	9.16785	1	1	14	2	2	2	1	0	2	1	1	2	1	2	2	2	0	0	1	-0.810723	-1.11342	0.302698	3	4	11542.5	0
47	1	1	2	1	10.4031	0	0	1	0	0	0	0	1	0	0	0	0	0	1	2	2	1	2	2	0.00944716	0.618698	-0.609251	3	2	3622.5	0
48	2	1	2	1	8.32555	1	1	11	1	3	0	3	1	0	3	0	0	0	1	2	2	0	0	1	-1.00439	-1.11342	0.109033	3	4	15582	0
47	1	1	2	1	11.1246	0	0	0	0	0	0	0	0	0	0	0	0	0	2	2	2	1	1	2	0.092399	0.618698	-0.526299	3	3	5256	0
50	1	1	2	1	11.4897	1	0	3	0	0	0	0	1	0	2	0	0	0	2	2	2	1	0	2	-0.276886	-1.11342	0.836534	3	4	10542	0
48	2	1	2	1	10.7781	1	0	4	0	1	0	0	2	0	0	1	0	0	2	2	2	0	0	2	0.052566	0.618698	-0.566132	3	3	8032.5	0
46	1	1	2	1	9.82119	1	0	6	1	0	0	3	0	1	1	0	0	0	2	1	2	0	0	2	-0.057444	0.618698	-0.676143	3	3	4952.5	0
50	2	2	2	1	9.2534	1	0	8	0	0	0	0	8	0	0	0	0	0	2	2	2	0	0	2	0.231876	0.618698	-0.386822	3	4	13398	1
46	1	1	2	1	9.3165	1	0	0	0	0	0	0	0	0	0	0	0	0	2	2	2	1	1	1	-0.776545	-1.11342	0.336876	3	3	4662	0
56	2	0	1	1	10.0562	0	0	3	0	0	0	0	0	0	3	0	0	0	2	2	2	0	0	1	-1.37719	-1.11342	-0.263766	1	1	0	0
55	1	1	1	1	7.57456	0	0	1	1	0	0	0	0	0	0	0	0	0	2	2	2	1	2	2	-0.31572	0.618698	-0.934419	1	1	462	0
64	2	1	2	1	11.1759	0	0	2	0	0	0	0	1	0	1	0	0	0	1	2	1	0	0	2	-0.34903	-1.11342	0.764391	3	3	9198	0
70	1	1	2	1	12.54	1	0	4	0	0	0	0	1	0	3	0	0	0	2	2	2	1	1	2	-0.0353788	-1.11342	1.07804	3	2	4158	0
61	2	0	1	1	9.59696	0	1	25	0	8	3	3	8	0	3	0	0	0	1	1	2	0	0	1	-1.44758	-1.11342	-0.33416	3	4	16852.5	0
56	2	1	1	2	9.54681	1	0	7	0	2	2	1	1	0	1	0	0	0	2	2	2	0	0	2	-0.0889872	0.618698	-0.707686	1	1	0	0
60	1	2	1	1	10.4109	0	0	2	0	1	0	1	0	0	0	0	0	0	2	2	2	0	0	3	0.348353	1.19607	-0.847719	3	3	7038	0
52	2	2	1	1	10.5595	0	0	1	0	0	0	0	0	0	1	0	0	0	2	2	2	0	0	3	0.432071	0.618698	-0.186628	1	1	400	0
69	1	0	2	1	12.0512	1	0	8	0	0	0	8	0	0	0	0	0	0	2	2	2	0	0	1	-1.07139	-1.11342	0.0420256	3	3	7758	0
68	2	0	2	1	10.8499	1	1	12	0	3	0	0	8	0	0	0	1	0	2	2	2	0	0	1	-1.25552	-1.11342	-0.142105	3	2	4158	0
50	2	1	2	1	9.88665	0	0	6	3	0	0	2	1	0	0	0	0	0	2	1	2	0	0	1	-0.645455	-1.11342	0.467965	3	3	5040	0
52	1	1	2	1	10.5143	0	0	0	0	0	0	0	0	0	0	0	0	0	2	2	2	1	2	2	-0.501134	-1.11342	0.612286	3	4	14238	0
66	1	1	2	1	10.8848	1	0	3	0	0	0	0	0	0	2	1	0	0	1	2	2	0	0	2	0.0648317	0.618698	-0.553867	2	1	742.5	0
68	2	0	2	1	9.3579	0	0	4	0	0	0	1	1	0	0	2	0	0	1	2	2	0	0	1	-1.48422	-1.11342	-0.370805	2	1	1362	0
56	2	2	2	1	10.3036	0	1	14	1	1	1	3	2	0	2	1	2	1	1	2	2	0	0	3	0.338484	1.19607	-0.857587	3	2	3832.5	1
65	1	1	2	1	9.69892	0	0	4	0	0	0	0	1	0	3	0	0	0	2	2	2	1	2	1	-0.688617	-1.11342	0.424803	2	1	1062	0
54	1	1	2	1	10.3255	0	0	6	0	2	0	0	1	0	3	0	0	0	2	2	2	0	0	2	-0.544557	-1.11342	0.568864	1	1	0	0
52	2	1	2	1	9.68284	0	0	4	1	1	1	0	0	0	1	0	0	0	2	2	2	0	0	1	-0.692315	-1.11342	0.421106	2	1	1732.5	0
72	1	0	1	1	11.3656	0	1	90	9	9	9	9	9	9	9	9	9	9	1	2	2	0	2	1	-1.17648	-1.11342	-0.0630623	2	1	1194	0
57	1	1	2	2	10.366	0	1	20	3	0	3	2	1	0	3	2	3	3	2	2	2	1	2	2	0.00518352	0.618698	-0.613515	2	1	1732.5	0
77	2	0	2	2	9.5382	1	0	3	0	0	0	0	0	0	0	0	0	3	1	2	2	0	0	1	-1.45659	-1.11342	-0.343167	2	1	1732.5	0
71	1	2	1	1	9.89344	0	0	2	0	0	0	1	0	0	1	0	0	0	2	1	2	1	0	2	0.300761	1.19607	-0.89531	2	1	1732.5	0
63	2	1	1	1	11.3319	1	1	11	0	0	0	0	8	0	3	0	0	0	1	2	2	0	0	2	0.116227	0.618698	-0.502471	3	3	6772.5	0
63	2	0	1	1	9.37585	1	1	17	3	3	2	2	1	0	3	1	2	0	2	2	2	0	0	1	-1.48147	-1.11342	-0.368052	3	4	11812.5	0
66	1	0	1	1	11.1497	1	0	0	0	0	0	0	0	0	0	0	0	0	2	2	2	1	0	1	-1.20957	-1.11342	-0.0961514	2	1	1732.5	0
65	1	0	2	1	8.12207	1	1	36	9	9	8	0	8	0	0	1	0	1	2	1	2	1	2	1	-1.67365	-1.11342	-0.560234	2	2	2852.5	1
64	2	0	2	1	9.80256	1	0	5	0	0	0	0	1	0	3	1	0	0	2	2	1	0	0	1	-1.41607	-1.11342	-0.302646	1	1	462	0
58	1	0	2	1	9.19827	0	1	11	3	2	3	3	0	0	0	0	0	0	2	2	2	1	2	1	-1.50869	-1.11342	-0.395273	3	3	9198	0
55	2	1	2	1	11.2272	1	1	16	3	3	3	3	0	0	3	1	0	0	1	2	2	1	0	2	-0.33724	-1.11342	0.77618	3	4	16852.5	0
50	1	1	2	2	9.86579	1	1	15	3	1	3	3	0	0	1	1	3	0	1	2	2	0	2	2	-0.0523176	0.618698	-0.671016	3	4	15120	0
48	1	2	1	2	9.68284	0	1	10	1	0	0	0	8	0	1	0	0	0	2	2	2	1	2	2	0.281393	1.19607	-0.914678	2	1	1732.5	0
49	2	1	1	2	12.54	1	1	17	3	3	3	3	0	2	0	1	2	0	2	2	2	0	0	2	-0.0353788	-1.11342	1.07804	3	3	5040	0
50	1	2	1	1	10.5119	1	0	4	0	0	0	0	2	0	0	2	0	0	2	2	2	1	0	3	0.424781	0.618698	-0.193918	3	2	3832.5	0
49	2	2	1	1	10.3163	0	0	7	0	1	1	0	2	1	2	0	0	0	1	1	2	1	0	3	0.339648	1.19607	-0.856423	2	2	2632.5	0
68	2	0	2	2	10.8497	1	0	2	0	0	0	1	1	0	0	0	0	0	2	2	2	0	0	1	-1.25555	-1.11342	-0.142134	2	2	2332.5	0
83	2	0	2	2	11.4637	0	1	22	0	0	8	0	8	0	3	0	3	0	1	2	2	0	2	1	-1.16144	-1.11342	-0.0480176	3	2	4158	0
55	2	0	2	1	10.6199	0	1	29	3	3	3	3	8	0	2	1	3	3	2	2	2	0	0	1	-1.29079	-1.11342	-0.177368	3	3	9198	0
59	1	2	2	1	11.3693	1	0	0	0	0	0	0	0	0	0	0	0	0	2	2	2	0	2	3	0.556203	0.618698	-0.0624951	3	4	13518	0
55	2	0	2	1	10.0571	0	0	3	0	0	0	0	1	1	0	1	0	0	1	2	2	0	0	1	-1.37705	-1.11342	-0.263634	3	3	4758	0
56	1	0	2	1	9.57776	0	0	9	0	0	0	0	8	0	0	1	0	0	1	2	2	0	0	1	-1.45052	-1.11342	-0.337104	3	4	13912.5	0
65	2	0	2	1	11.435	1	1	74	8	8	8	8	8	8	2	8	8	8	2	2	2	0	0	1	-1.16585	-1.11342	-0.0524277	3	4	14238	0
69	1	1	2	2	10.4716	0	1	12	0	0	2	3	1	0	0	2	2	2	2	2	1	0	2	2	-0.510952	-1.11342	0.602468	2	1	990	0
52	2	1	2	1	10.9489	0	1	23	2	3	1	3	8	0	2	2	0	2	1	2	1	0	0	2	0.0722039	0.618698	-0.546495	3	4	14238	0
55	1	2	2	1	9.05345	0	0	0	0	0	0	0	0	0	0	0	0	0	1	2	2	1	2	2	0.223509	1.19607	-0.972563	3	4	15678	0
68	2	0	2	2	10.7448	1	0	8	0	0	0	0	8	0	0	0	0	0	2	2	2	0	0	1	-1.27163	-1.11342	-0.158211	3	2	4158	0
75	1	0	2	1	11.2194	1	0	9	0	0	3	3	1	0	0	2	0	0	1	2	2	0	0	1	-1.1989	-1.11342	-0.0854761	1	1	0	0
73	2	0	2	1	10.394	1	0	2	0	0	0	0	1	0	0	1	0	0	1	2	2	0	0	1	-1.3254	-1.11342	-0.211984	3	2	4158	0
58	1	0	2	2	12.1563	1	0	1	0	0	0	0	1	0	0	0	0	0	2	2	2	1	2	1	-1.05528	-1.11342	0.0581422	2	1	1732.5	0
73	2	0	2	2	10.8971	0	0	8	0	0	3	3	0	0	0	0	2	0	2	2	2	0	0	1	-1.24829	-1.11342	-0.134871	3	3	4718	0
66	1	0	2	1	11.1293	0	1	25	3	3	3	3	0	3	3	1	3	3	1	2	2	0	0	1	-1.2127	-1.11342	-0.0992775	3	4	13912.5	0
64	2	0	2	1	9.87488	1	1	12	1	1	1	1	0	3	1	2	1	1	2	2	2	0	0	1	-1.40498	-1.11342	-0.29156	3	4	16852.5	0
50	2	1	2	1	10.9074	1	1	50	3	3	8	8	8	8	8	0	1	3	2	2	2	0	0	2	0.0674305	0.618698	-0.551268	3	3	9198	0
50	1	1	2	1	8.35984	1	1	30	8	3	3	3	0	3	3	1	3	3	1	2	2	1	2	2	-0.225444	0.618698	-0.844142	3	2	3172.5	0
53	1	1	2	1	10.5835	0	0	2	0	0	0	0	1	0	0	1	0	0	2	2	2	1	2	2	-0.485221	-1.11342	0.628199	2	1	1732.5	0
64	2	0	2	1	10.5133	1	1	35	0	8	3	3	8	3	3	1	3	3	1	2	2	0	0	1	-1.30713	-1.11342	-0.193709	2	1	1732.5	1
64	1	1	2	1	10.0472	1	1	15	2	3	3	2	2	0	1	0	2	0	2	2	2	1	2	2	-0.0314672	0.618698	-0.650166	3	4	16852.5	0
65	2	0	2	1	12.4803	1	0	8	1	0	1	3	0	0	1	1	1	0	2	2	2	1	0	1	-1.00562	-1.11342	0.107802	3	4	11812.5	0
66	1	0	2	1	11.3539	1	1	27	3	3	3	3	1	3	3	2	3	3	2	2	2	0	2	1	-1.17827	-1.11342	-0.0648489	3	2	4158	1
65	2	0	2	1	9.09381	1	0	3	0	0	0	2	1	0	0	0	0	0	2	2	2	0	0	1	-1.52471	-1.11342	-0.411285	3	3	6772.5	0
64	1	0	2	1	10.7971	0	0	7	0	2	0	2	0	3	0	0	0	0	2	2	2	1	2	1	-1.26362	-1.11342	-0.150197	3	3	5040	0
47	1	0	2	2	9.68097	1	0	7	2	1	0	1	1	0	1	0	1	0	2	2	2	0	2	1	-1.4347	-1.11342	-0.321283	3	4	19278	0
50	2	1	2	1	10.3822	0	1	13	1	0	3	3	0	0	0	1	3	2	2	2	2	0	0	2	-0.531515	-1.11342	0.581905	3	4	16338	0
51	1	1	2	1	8.73874	0	0	5	1	0	1	0	2	0	0	1	0	0	2	2	2	0	0	1	-0.909386	-1.11342	0.204034	3	3	9198	0
50	1	1	2	1	9.96699	1	0	2	0	0	0	0	2	0	0	0	0	0	2	2	2	1	2	1	-0.626983	-1.11342	0.486437	3	4	13912.5	0
51	2	1	2	1	12.0785	1	1	17	1	1	2	1	2	2	3	2	3	0	2	2	2	0	0	2	-0.141492	-1.11342	0.971928	3	4	14318	0
45	2	0	2	1	9.61714	1	0	0	0	0	0	0	0	0	0	0	0	0	2	2	2	0	0	1	-1.44449	-1.11342	-0.331068	3	4	16338	0
48	1	0	2	1	8.84304	0	0	6	1	2	0	2	1	0	0	0	0	0	2	2	2	0	2	1	-1.56314	-1.11342	-0.449723	3	4	16338	0
51	2	0	2	1	11.8455	1	0	2	0	0	0	0	1	0	0	1	0	0	2	2	2	0	0	1	-1.10293	-1.11342	0.0104941	1	1	247.5	0
48	1	0	2	1	11.3771	0	0	2	0	0	0	0	1	0	0	1	0	0	2	2	2	0	2	1	-1.17472	-1.11342	-0.0612964	3	4	11812.5	1
48	2	0	2	1	9.65759	0	0	4	0	0	0	0	1	0	0	0	0	3	2	2	2	0	0	1	-1.43829	-1.11342	-0.324868	3	4	15120	0
50	1	1	2	1	10.9536	1	0	1	0	0	0	0	1	0	0	0	0	0	2	2	2	0	2	2	0.0727402	0.618698	-0.545958	3	3	7200	0
58	2	0	1	2	10.7699	1	1	21	2	2	2	8	1	2	2	1	1	0	2	2	2	0	0	1	-1.26779	-1.11342	-0.154368	3	2	4158	0
63	1	1	2	1	10.4813	0	0	9	1	0	2	3	0	0	1	2	0	0	2	2	2	1	2	2	-0.508722	-1.11342	0.604698	3	3	6258	0
98	2	0	2	2	9.98737	1	1	29	0	0	0	0	1	0	3	8	8	9	1	2	2	0	0	1	-1.38774	-1.11342	-0.274318	1	1	0	0
73	2	1	2	1	11.1059	0	0	2	1	1	0	0	0	0	0	0	0	0	2	2	2	0	0	2	-0.36513	-1.11342	0.74829	2	2	1782	0
74	1	1	2	1	8.83054	0	0	3	0	1	0	0	2	0	0	0	0	0	2	2	2	0	2	2	-0.171331	0.618698	-0.790029	2	2	2542.5	1
56	2	0	2	1	10.8666	0	1	26	3	3	3	3	1	3	3	1	3	3	1	2	2	0	0	1	-1.25297	-1.11342	-0.13955	3	4	16338	0
68	1	1	2	1	9.39599	1	0	3	0	0	0	2	1	0	0	0	0	0	2	2	2	1	2	1	-0.758268	-1.11342	0.355152	3	4	14238	0
69	2	0	2	1	10.7955	1	1	16	3	3	3	3	2	0	2	0	0	0	1	2	2	0	0	1	-1.26387	-1.11342	-0.150448	3	2	4158	0
82	1	2	2	1	11.1259	1	0	4	0	0	0	3	1	0	0	0	0	0	2	2	2	0	2	3	0.414114	1.19607	-0.781958	3	2	4158	0
78	1	1	2	2	10.15	1	1	19	0	3	3	3	1	0	3	0	3	3	2	2	2	0	2	2	-0.0196489	0.618698	-0.638347	1	1	0	0
77	2	0	2	2	10.8828	0	1	23	3	3	3	3	1	0	3	1	3	3	1	2	2	0	0	1	-1.25049	-1.11342	-0.137072	2	1	1732.5	0
62	1	0	2	1	10.0467	0	0	2	0	0	0	0	2	0	0	0	0	0	1	2	2	0	2	1	-1.37864	-1.11342	-0.26522	3	4	16338	0
61	2	0	2	1	8.32603	1	1	10	1	2	1	0	1	1	1	1	2	0	1	2	2	0	0	1	-1.64239	-1.11342	-0.528971	3	4	16338	0
57	2	0	2	1	11.5124	0	1	10	1	3	1	3	1	0	0	1	0	0	2	2	2	0	0	1	-1.15397	-1.11342	-0.0405544	3	4	13912.5	0
60	1	1	2	1	11.2022	0	1	21	2	8	1	0	8	0	0	2	0	0	1	2	2	1	2	2	-0.34299	-1.11342	0.77043	3	4	10578	0
62	1	1	2	1	9.66142	0	0	5	0	2	0	0	1	0	1	1	0	0	2	2	2	1	0	1	-0.697241	-1.11342	0.41618	3	2	4158	0
67	2	1	2	1	10.2673	0	1	13	2	2	2	1	2	0	3	1	0	0	2	2	2	0	0	1	-0.557924	-1.11342	0.555496	2	1	795	0
56	1	0	2	1	11.3088	0	0	8	0	0	2	2	1	0	0	1	2	0	2	2	2	1	2	1	-1.18518	-1.11342	-0.0717589	3	4	12798	0
46	2	1	2	1	8.71276	1	0	3	0	0	0	0	1	0	0	2	0	0	2	2	2	0	0	1	-0.915358	-1.11342	0.198062	1	1	0	0
51	1	2	2	1	8.90924	0	0	4	2	2	0	0	0	0	0	0	0	0	2	1	2	1	2	2	0.179122	0.618698	-0.439576	3	3	4542	0
52	1	1	2	1	10.8609	1	0	2	0	0	0	0	1	0	0	1	0	0	2	2	2	0	1	2	0.0620844	0.618698	-0.556614	3	4	10080	0
49	2	2	2	1	9.71063	1	0	6	1	0	1	0	2	0	0	2	0	0	2	2	2	0	0	2	0.283949	1.19607	-0.912123	3	4	16338	0
52	1	2	2	1	10.2425	1	0	5	0	1	0	0	1	0	3	0	0	0	2	2	2	1	2	3	0.332861	1.19607	-0.863211	3	3	6112.5	0
49	2	0	1	1	8.34284	1	0	5	0	0	0	3	1	0	0	1	0	0	2	2	2	0	0	1	-1.63981	-1.11342	-0.526394	3	4	10080	0
47	1	1	1	1	8.60337	1	0	6	1	1	1	1	2	0	0	0	0	0	2	2	2	1	0	2	-0.197447	0.618698	-0.816145	3	4	10080	0
51	1	1	2	1	8.96444	1	1	10	2	3	3	0	1	0	0	1	0	0	2	2	2	1	2	1	-0.857492	-1.11342	0.255929	2	1	1732.5	0
49	2	0	2	1	9.75476	1	1	19	3	3	3	3	0	1	3	0	3	0	2	2	2	0	0	1	-1.42339	-1.11342	-0.309973	1	1	0	0
72	1	1	2	2	10.0944	1	1	24	2	3	3	3	2	0	3	0	8	0	1	2	2	0	2	1	-0.597679	-1.11342	0.515741	2	1	1732.5	1
51	2	0	2	1	8.94898	0	1	22	9	0	0	3	8	0	1	1	0	0	2	2	2	0	0	1	-1.54691	-1.11342	-0.433485	3	4	19278	0
52	1	1	2	1	10.4636	0	0	4	0	0	0	0	2	0	1	1	0	0	2	2	2	0	2	2	-0.512796	-1.11342	0.600624	3	4	19278	0
56	2	1	2	1	10.3859	1	0	9	1	3	1	2	1	0	1	0	0	0	2	2	2	0	0	2	0.0074771	0.618698	-0.611221	2	2	2842.5	0
84	2	0	2	2	9.61247	1	0	4	0	0	0	1	0	0	2	1	0	0	1	2	2	0	0	1	-1.4452	-1.11342	-0.331784	1	1	495	0
68	2	1	2	1	8.66699	0	0	6	0	0	0	0	0	0	3	0	3	0	1	2	2	0	0	1	-0.925882	-1.11342	0.187539	3	3	4320	0
68	1	1	2	1	8.32845	1	0	0	0	0	0	0	0	0	0	0	0	0	1	2	2	0	2	2	-0.229052	0.618698	-0.84775	2	1	1237.5	1
53	1	1	2	2	8.91999	0	1	10	1	0	2	3	2	0	0	1	1	0	2	2	2	0	2	2	-0.161048	0.618698	-0.779746	3	4	11812.5	0
64	1	1	2	1	10.7032	0	0	6	1	0	0	0	1	0	2	2	0	0	2	2	2	1	2	2	0.0439578	0.618698	-0.574741	2	1	1732.5	0
65	2	1	2	1	9.5926	0	1	10	2	2	2	3	0	0	0	1	0	0	1	1	2	0	0	2	-0.0837229	0.618698	-0.702421	1	1	0	1
67	2	0	1	1	9.46436	1	1	29	3	3	0	3	1	8	3	8	0	0	2	2	2	0	0	1	-1.46791	-1.11342	-0.354485	3	2	4158	0
63	1	1	2	1	10.4484	1	1	20	3	3	3	3	1	0	3	2	0	2	1	2	2	0	2	2	-0.516303	-1.11342	0.597118	3	2	4158	1
64	2	0	2	1	10.7914	1	0	4	0	0	0	0	1	0	3	0	0	0	2	2	2	0	0	1	-1.2645	-1.11342	-0.151078	3	4	19278	0
67	1	1	2	1	11.3364	0	0	3	0	0	0	0	0	0	3	0	0	0	2	1	2	0	1	2	0.116747	0.618698	-0.501952	3	2	4158	0
69	1	0	2	1	10.397	1	1	32	0	3	2	3	1	3	1	8	8	3	2	2	2	1	0	1	-1.32495	-1.11342	-0.211535	1	1	462	0
56	2	1	2	1	10.712	1	0	5	0	0	0	0	1	0	3	1	0	0	1	2	2	0	0	2	0.044961	0.618698	-0.573738	3	4	11812.5	0
64	1	0	2	1	9.70088	1	0	4	0	0	0	0	1	0	2	1	0	0	2	2	2	1	1	1	-1.43165	-1.11342	-0.318231	3	3	9198	0
61	2	0	2	1	9.25722	1	0	2	0	0	0	0	1	0	0	1	0	0	1	1	2	0	0	1	-1.49966	-1.11342	-0.386236	3	3	9198	0
79	2	0	2	1	9.47762	1	1	12	3	3	1	1	0	0	0	1	3	0	1	2	2	0	0	1	-1.46587	-1.11342	-0.352454	3	2	4158	0
82	1	0	2	1	10.9665	1	0	6	0	0	2	2	0	0	2	0	0	0	2	2	2	1	1	1	-1.23766	-1.11342	-0.124239	3	2	4158	0
61	2	0	2	1	10.614	0	0	4	0	0	0	0	1	0	3	0	0	0	2	2	2	0	0	1	-1.29169	-1.11342	-0.178269	3	3	6772.5	0
64	1	1	2	1	10.5934	0	0	1	0	0	1	0	0	0	0	0	0	0	2	2	2	0	1	2	0.0313276	0.618698	-0.587371	3	3	5304	0
53	2	2	2	1	10.2124	0	0	6	1	1	1	0	0	0	0	2	1	0	2	2	2	0	0	3	0.3301	1.19607	-0.865971	3	3	4642.5	0
52	1	2	2	1	9.09336	0	0	6	1	0	2	0	1	0	1	1	0	0	2	1	2	1	2	2	0.207345	0.618698	-0.411354	3	4	14958	0
66	1	0	2	2	9.94846	1	0	1	0	0	0	0	1	0	0	0	0	0	1	1	2	0	2	1	-1.3937	-1.11342	-0.280282	2	1	1732.5	0
63	1	1	2	1	11.239	0	0	1	0	0	0	0	1	0	0	0	0	0	2	2	2	1	0	2	-0.334515	-1.11342	0.778906	3	4	12240	0
62	2	1	2	1	8.75179	1	0	9	0	0	0	0	8	0	1	0	0	0	2	2	2	0	0	1	-0.906384	-1.11342	0.207036	3	3	5040	0
58	2	0	2	1	11.6667	0	1	15	3	3	0	3	1	0	3	2	0	0	2	2	2	0	0	1	-1.13032	-1.11342	-0.0169	3	4	11812.5	0
56	1	1	2	1	11.2004	0	0	7	0	1	0	3	0	0	3	0	0	0	2	2	2	0	2	2	0.101112	0.618698	-0.517586	2	1	1732.5	0
71	2	1	2	1	11.0104	1	0	6	0	0	3	3	0	0	0	0	0	0	1	2	2	0	0	2	0.0792688	0.618698	-0.53943	1	1	0	0
69	1	0	2	1	8.72388	1	0	5	0	0	0	0	1	0	3	1	0	0	2	2	2	1	2	1	-1.58141	-1.11342	-0.467988	1	1	0	0
52	2	1	1	1	9.54753	0	0	2	0	2	0	0	0	0	0	0	0	0	2	2	2	0	0	1	-0.723427	-1.11342	0.389994	3	3	9198	0
57	1	2	1	1	9.26861	1	0	1	0	0	0	0	1	0	0	0	0	0	2	1	2	1	0	2	0.243297	1.19607	-0.952775	3	3	6772.5	1
65	1	1	2	1	9.65246	0	0	2	0	0	0	0	1	0	0	1	0	0	1	2	2	1	2	2	-0.076842	0.618698	-0.69554	3	2	4158	0
51	2	1	2	1	8.51399	0	0	1	0	0	0	0	0	0	0	1	0	0	2	1	2	0	0	1	-0.961061	-1.11342	0.15236	3	3	8932.5	0
53	1	1	2	1	9.88837	0	0	2	2	0	0	0	0	0	0	0	0	0	2	2	2	1	2	1	-0.645058	-1.11342	0.468362	3	4	14238	0
50	1	2	2	1	11.1476	0	1	16	1	1	1	1	0	3	3	0	3	3	2	2	2	1	2	3	0.41611	1.19607	-0.779962	3	3	7492.5	0
48	2	1	2	1	9.70479	0	0	9	0	0	2	0	1	2	3	1	0	0	2	2	2	0	0	1	-0.687267	-1.11342	0.426153	3	4	12532.5	0
47	1	1	2	1	9.85954	1	0	6	0	0	3	3	0	0	0	0	0	0	2	2	2	0	2	2	-0.0530362	0.618698	-0.671735	3	2	4158	0
49	2	0	2	1	9.00896	0	0	6	1	3	1	1	0	0	0	0	0	0	2	2	2	0	0	1	-1.53771	-1.11342	-0.424291	3	4	11812.5	0
45	1	1	2	1	10.7318	1	1	12	2	1	2	1	1	0	1	1	2	1	2	2	2	1	2	2	0.0472431	0.618698	-0.571455	2	1	1732.5	0
65	1	0	2	1	9.76675	1	0	7	0	0	0	2	1	0	3	1	0	0	2	2	2	0	0	1	-1.42155	-1.11342	-0.308135	3	2	4158	0
56	2	0	2	1	9.47147	1	1	25	2	8	3	3	0	0	3	1	3	2	2	2	2	0	0	1	-1.46682	-1.11342	-0.353395	3	2	4158	0
56	1	1	2	1	8.78722	1	1	19	2	3	3	3	1	0	3	1	1	2	2	1	2	0	2	1	-0.898238	-1.11342	0.215182	3	4	11358	0
71	1	1	2	2	11.7325	1	0	3	1	0	0	0	0	0	0	0	2	0	1	2	1	0	2	2	-0.221041	-1.11342	0.892379	3	2	4158	0
70	1	0	2	1	9.08	1	0	8	1	1	0	1	1	0	3	0	0	1	2	2	2	0	0	1	-1.52682	-1.11342	-0.413401	3	2	4158	0
56	2	0	2	1	9.55251	1	1	14	1	3	1	3	0	0	3	1	0	2	2	2	2	0	0	1	-1.45439	-1.11342	-0.340974	3	3	7698	0
61	2	0	2	1	7.57558	1	1	32	3	8	1	3	8	2	3	0	1	3	2	2	2	0	0	1	-1.75742	-1.11342	-0.644001	3	4	16852.5	0
62	1	1	2	1	11.5115	1	1	26	3	3	3	3	1	3	3	1	3	3	2	2	2	1	2	2	-0.271859	-1.11342	0.841562	2	1	1732.5	0
68	1	2	2	1	9.73388	1	0	7	0	0	0	3	1	0	3	0	0	0	2	2	2	1	0	2	0.286088	1.19607	-0.909984	3	2	4158	0
68	2	0	2	1	10.1939	1	1	27	3	3	3	3	8	0	3	1	3	0	2	2	2	0	0	1	-1.35608	-1.11342	-0.242658	3	3	7038	0
60	1	0	2	1	9.72794	1	1	26	3	3	3	3	1	3	3	1	3	3	2	2	2	1	2	1	-1.4275	-1.11342	-0.314083	3	4	14238	0
59	2	0	2	1	11.6118	1	1	29	2	2	8	2	0	0	3	2	1	9	2	1	2	0	0	1	-1.13875	-1.11342	-0.025326	3	3	6894	0
53	1	0	2	2	10.9947	1	0	3	0	0	0	0	0	0	3	0	0	0	2	2	2	1	2	1	-1.23334	-1.11342	-0.119916	1	1	0	0
76	2	0	2	1	10.5956	1	1	11	1	0	2	0	1	2	3	1	1	0	2	2	2	0	2	1	-1.2945	-1.11342	-0.181082	3	4	16338	1
77	2	1	2	2	11.2288	1	1	22	2	0	3	3	8	0	3	0	0	3	2	1	2	0	2	2	-0.336861	-1.11342	0.776559	1	1	462	0
66	1	0	2	1	9.36048	1	1	15	2	3	1	3	2	0	0	1	0	3	1	1	2	0	0	1	-1.48383	-1.11342	-0.370408	1	1	462	1
64	2	1	2	1	9.97283	1	0	7	0	3	1	2	0	0	0	1	0	0	2	2	2	0	0	1	-0.62564	-1.11342	0.48778	3	3	6258	0
58	1	2	2	1	10.7403	0	0	6	1	1	2	0	1	0	1	0	0	0	2	2	2	0	2	3	0.378647	1.19607	-0.817425	3	4	14958	0
61	2	1	2	1	9.07337	1	1	20	2	2	2	2	1	2	2	2	3	2	2	2	2	0	0	1	-0.832445	-1.11342	0.280975	3	4	10542	1
69	2	0	2	2	10.5996	1	0	2	0	0	0	0	1	0	0	1	0	0	2	2	2	1	0	1	-1.29389	-1.11342	-0.180469	2	1	1732.5	0
71	2	0	2	1	10.0866	0	1	20	3	1	1	3	2	1	3	2	3	1	2	2	2	0	0	1	-1.37252	-1.11342	-0.259101	1	1	560	0
80	1	1	2	1	8.83928	1	1	15	2	1	0	3	1	3	0	1	2	2	2	2	2	0	2	2	-0.170327	0.618698	-0.789025	2	1	1395	0
76	1	1	2	1	10.3664	1	0	6	0	0	2	2	1	0	0	1	0	0	2	2	2	0	2	2	-0.53515	-1.11342	0.57827	3	2	3532.5	0
76	2	0	2	1	10.3994	0	1	20	2	3	3	3	1	0	2	1	2	3	1	2	2	0	0	1	-1.32458	-1.11342	-0.211161	2	2	2496	1
62	2	1	2	1	8.3957	0	1	16	2	2	2	2	2	1	2	0	3	0	2	2	2	0	0	1	-0.988257	-1.11342	0.125163	3	4	17118	1
60	1	1	2	1	11.6	0	0	8	0	0	0	3	2	0	3	0	0	0	2	2	1	1	2	2	-0.251511	-1.11342	0.861909	3	2	4158	0
55	1	2	2	1	11.0341	1	0	6	0	0	0	3	0	0	0	0	3	0	2	2	2	1	2	3	0.405666	1.19607	-0.790406	3	2	4158	0
54	2	1	2	1	11.301	1	1	14	3	2	3	0	1	0	3	2	0	0	1	2	2	0	0	2	-0.32027	-1.11342	0.79315	3	4	14238	0
53	1	1	2	1	10.2332	1	0	5	0	2	0	2	0	0	0	1	0	0	2	2	2	0	2	1	-0.565786	-1.11342	0.547634	3	2	3172.5	0
63	2	1	2	1	7.09008	1	1	10	1	1	0	1	2	0	1	2	1	1	2	2	2	0	0	1	-1.28845	-1.11342	-0.17503	2	1	1440	0
61	1	1	2	1	11.0651	1	0	3	0	0	0	0	2	0	0	1	0	0	1	2	2	0	0	2	0.0855581	0.618698	-0.53314	2	1	1732.5	0
50	1	1	2	1	11.3005	0	0	2	0	0	0	0	1	0	0	1	0	0	2	1	2	0	2	2	-0.320384	-1.11342	0.793036	3	4	14238	0
47	2	0	2	1	5.32788	1	0	6	1	2	1	1	1	0	0	0	0	0	2	2	2	0	2	1	-2.10195	-1.11342	-0.988534	3	3	6858	0
50	2	0	2	1	10.5545	1	1	19	3	3	3	3	0	0	3	1	3	0	2	2	2	0	0	1	-1.30081	-1.11342	-0.187385	3	2	4158	0
51	2	0	2	1	9.95228	0	1	19	2	2	2	3	1	0	3	1	3	2	2	2	2	0	0	1	-1.39312	-1.11342	-0.279697	2	2	2880	1
51	1	1	2	1	11.2479	1	1	14	2	2	2	1	0	0	3	1	3	0	2	2	2	0	0	2	-0.332468	-1.11342	0.780953	3	3	4320	0
55	2	0	2	1	11.3846	1	0	2	0	0	0	0	1	0	0	1	0	0	1	2	2	0	0	1	-1.17356	-1.11342	-0.0601419	2	1	1732.5	0
51	1	1	2	1	9.25722	1	0	3	0	3	0	0	0	0	0	0	0	0	2	2	1	0	0	1	-0.790174	-1.11342	0.323247	3	4	11812.5	0
53	2	1	2	1	8.94637	1	0	9	0	0	0	0	1	0	0	8	0	0	2	2	2	0	0	2	-0.158014	0.618698	-0.776713	2	2	1782	0
53	1	1	2	1	11.1557	1	0	4	0	0	1	1	1	0	0	0	1	0	2	2	2	1	2	2	0.0959703	0.618698	-0.522728	1	1	0	0
50	1	1	2	1	11.3613	1	0	2	0	0	0	0	1	0	0	1	0	0	2	2	2	1	2	2	0.119608	0.618698	-0.499091	3	4	10080	0
48	2	1	2	1	10.2941	1	1	17	2	2	2	3	2	0	2	2	2	0	2	2	2	0	0	1	-0.55177	-1.11342	0.56165	3	4	19278	0
49	2	0	2	1	9.04547	1	1	10	3	1	0	3	1	0	0	2	0	0	1	2	2	0	0	1	-1.53211	-1.11342	-0.418695	3	3	6258	0
50	1	1	2	1	10.6262	1	0	0	0	0	0	0	0	0	0	0	0	0	2	2	2	1	0	2	0.0351	0.618698	-0.583598	2	1	1732.5	0
47	1	2	2	1	10.3939	1	0	4	0	0	0	0	0	0	2	2	0	0	2	2	2	0	2	3	0.346789	1.19607	-0.849282	3	4	11812.5	0
48	2	1	2	1	10.4429	1	0	3	0	0	0	0	1	0	0	2	0	0	2	2	2	0	0	2	-0.51756	-1.11342	0.595861	3	4	14238	0
46	1	1	2	1	11.1886	0	1	10	0	3	2	2	1	0	1	1	0	0	1	2	2	0	1	2	-0.346111	-1.11342	0.767309	3	2	4158	0
53	2	1	2	1	10.6096	1	0	2	0	0	1	0	0	0	1	0	0	0	2	2	2	0	0	2	0.0331868	0.618698	-0.585512	3	2	4158	0
48	1	0	2	1	10.1597	1	0	2	0	0	0	0	1	0	0	1	0	0	2	2	2	0	2	1	-1.36133	-1.11342	-0.247906	3	2	4158	0
46	2	1	2	1	10.8186	0	1	16	1	3	1	3	0	3	0	2	3	0	2	2	2	1	0	2	-0.431183	-1.11342	0.682238	3	3	6318	0
57	2	0	2	2	11.066	1	1	16	3	2	3	3	0	2	3	0	0	0	1	2	2	0	0	3	2.17004	-1.11342	3.28346	3	2	4158	0
61	2	0	2	1	12.0064	1	0	5	0	0	0	0	2	0	3	0	0	0	2	1	2	1	0	1	-1.53835	-1.11342	-0.424928	2	2	2562	0
60	2	0	2	2	8.78109	1	1	21	2	1	3	3	2	3	3	1	3	0	2	2	2	0	0	1	-1.57264	-1.11342	-0.459218	3	2	4158	0
58	2	0	2	1	9.1313	0	1	12	0	0	0	0	0	3	3	0	3	3	2	1	2	0	0	1	-2.63869	-1.11342	-1.52527	3	3	6258	0
56	1	2	2	1	7.24423	0	0	4	0	0	0	0	1	0	0	0	3	0	2	2	2	1	2	2	0.223677	1.19607	-0.972394	1	1	0	0
52	1	1	2	1	6.68461	0	0	3	0	0	0	0	0	0	1	2	0	0	2	2	2	1	1	3	1.88739	0.618698	1.26869	2	1	1732.5	0
54	2	0	2	1	10.6549	0	1	10	0	0	0	0	0	1	3	0	3	3	2	2	2	0	0	2	-0.468815	-1.11342	0.644605	3	4	11812.5	0
66	1	1	2	2	11.9319	0	0	2	0	0	0	0	1	0	0	0	1	0	1	2	2	0	2	2	-0.0891359	0.618698	-0.707834	2	1	1732.5	0
80	2	0	2	1	9.86267	1	1	30	0	3	3	0	8	0	8	0	0	8	1	2	2	0	0	1	-0.650969	-1.11342	0.462451	2	1	1237.5	0
83	1	1	2	1	9.41735	0	0	3	1	1	1	0	0	0	0	0	0	0	2	2	2	0	1	1	-2.29997	-1.11342	-1.18655	1	1	462	0
82	2	0	2	2	7.93737	0	1	70	8	8	8	3	8	8	3	8	8	8	2	2	2	0	0	1	-1.70197	-1.11342	-0.588545	2	1	1732.5	0
60	1	0	2	1	10.9689	1	0	9	3	0	2	0	1	0	0	1	0	2	2	2	2	1	2	2	-0.396623	-1.11342	0.716797	3	4	13518	1
62	1	1	2	1	7.89506	1	0	5	0	0	0	0	1	0	3	1	0	0	1	1	2	1	1	2	-0.4604	0.618698	-1.0791	1	1	0	1
62	2	1	1	1	9.11954	0	0	0	0	0	0	0	0	0	0	0	0	0	1	2	1	0	0	1	-1.52076	-1.11342	-0.40734	3	4	14958	1
59	2	0	2	1	10.4134	0	0	7	2	2	2	1	0	0	0	0	0	0	2	2	2	0	0	2	-0.524335	-1.11342	0.589085	3	3	9198	0
58	1	2	2	1	8.97208	0	0	2	0	0	0	0	1	0	1	0	0	0	1	2	2	1	2	2	-0.498873	0.618698	-1.11757	3	3	9198	0
66	1	0	2	1	8.51719	0	1	24	3	3	3	3	0	3	3	0	3	3	2	2	2	0	2	1	-0.960324	-1.11342	0.153096	3	3	8358	0
53	1	2	2	1	9.99058	1	1	21	0	2	8	1	8	0	1	1	0	0	1	2	2	0	0	2	0.156558	1.19607	-1.03951	3	3	4200	0
49	2	0	2	1	11.625	0	1	12	2	0	2	2	1	1	1	2	1	0	2	2	2	0	0	1	-2.02767	-1.11342	-0.91425	3	4	16852.5	0
66	1	2	2	1	9.41938	1	0	9	3	3	3	0	0	0	0	0	0	0	2	2	2	0	2	2	0.112781	1.19607	-1.08329	1	1	560	0
64	2	0	2	2	9.90149	0	0	4	0	0	0	0	0	0	2	0	2	0	2	2	2	0	0	1	-2.00799	-1.11342	-0.89457	2	1	1732.5	0
62	1	1	1	1	12.4766	0	0	1	0	0	0	0	0	0	0	1	0	0	2	2	2	0	1	2	-0.0499753	-1.11342	1.06344	2	1	1732.5	0
56	2	0	2	1	10.175	0	0	6	0	3	0	0	0	0	0	0	0	3	2	2	1	0	0	1	-2.2502	-1.11342	-1.13678	3	4	9798	0
75	1	2	2	1	10.4056	1	0	4	0	0	0	0	1	0	3	0	0	0	1	2	2	0	2	3	1.78335	1.19607	0.587276	2	1	1732.5	0
86	2	0	2	2	10.0415	0	1	72	0	8	8	8	8	8	8	8	8	8	1	1	2	0	0	1	-0.609849	-1.11342	0.503572	1	1	462	0
68	1	1	2	1	11.1602	1	0	4	0	0	0	0	1	0	2	1	0	0	2	2	1	0	2	3	0.524161	0.618698	-0.0945377	1	1	462	0
69	2	1	2	1	10.3385	0	1	80	8	8	8	8	8	8	8	8	8	8	2	2	2	0	0	1	-1.33391	-1.11342	-0.220494	3	3	6492.5	0
55	1	1	2	1	9.91443	1	0	4	0	3	0	0	1	0	0	0	0	0	2	2	2	0	2	3	1.64049	-1.11342	2.75391	1	1	462	0
75	2	0	2	2	11.7209	1	0	8	0	0	1	0	2	1	2	1	0	1	1	2	2	0	0	1	-1.84066	-1.11342	-0.727238	3	3	7338	0
50	2	0	2	1	6.14847	1	0	0	0	0	0	0	0	0	0	0	0	0	2	2	2	0	0	2	-0.0912741	-1.11342	1.02215	3	4	19278	0
52	1	1	2	1	9.15271	1	1	12	0	2	0	0	8	0	0	0	0	2	1	2	2	1	1	2	0.216443	0.618698	-0.402256	2	1	1732.5	0
49	2	0	2	1	9.83521	1	0	0	0	0	0	0	0	0	0	0	0	0	2	2	2	0	0	1	-2.16484	-1.11342	-1.05142	2	2	2562	0
53	1	2	2	1	8.99417	0	0	0	0	0	0	0	0	0	0	0	0	0	2	2	2	1	2	2	-0.359316	0.618698	-0.978015	2	2	1892.5	0
52	2	2	1	1	10.1064	0	0	2	0	0	0	0	1	0	0	1	0	0	2	2	1	0	0	3	1.1372	0.618698	0.518498	3	3	6258	0
45	2	1	2	1	10.5427	0	0	0	0	0	0	0	0	0	0	0	0	0	2	2	2	0	0	3	3.66152	0.618698	3.04282	3	4	9518	0
49	1	2	2	1	10.2509	0	0	1	0	0	0	0	1	0	0	0	0	0	2	2	2	1	2	3	4.1047	1.19607	2.90863	3	3	9198	0
49	2	2	2	1	7.46851	0	0	4	0	3	0	0	1	0	0	0	0	0	2	2	2	1	0	2	-0.49963	0.618698	-1.11833	3	3	5658	0
49	1	2	2	1	7.90839	0	0	0	0	0	0	0	0	0	0	0	0	0	2	1	2	1	2	3	3.02751	1.19607	1.83144	1	1	0	0
50	1	1	2	1	9.91344	0	0	1	0	0	0	0	1	0	0	0	0	0	2	2	2	1	2	3	0.333048	0.618698	-0.28565	3	3	7038	1
51	2	1	1	1	9.95037	0	0	5	1	1	1	1	1	0	0	0	0	0	2	2	2	0	0	3	3.38913	0.618698	2.77043	3	3	6772.5	0
56	2	0	2	2	9.36048	0	1	23	0	0	1	0	1	0	3	0	9	9	2	2	2	0	0	3	1.38576	-1.11342	2.49918	3	3	6772.5	0
62	1	1	1	1	9.6142	0	0	8	0	0	0	0	8	0	0	0	0	0	2	2	2	0	2	3	1.50243	-1.11342	2.61585	2	1	1732.5	0
60	2	0	1	1	7.37776	1	1	17	0	0	0	0	8	0	8	1	0	0	2	2	2	0	0	1	-1.22231	-1.11342	-0.108885	2	2	2292.5	0
63	2	0	2	2	11.0038	1	0	0	0	0	0	0	0	0	0	0	0	0	2	2	2	0	0	2	-0.388604	-1.11342	0.724816	2	2	2292.5	0
69	2	0	2	1	10.7489	0	0	0	0	0	0	0	0	0	0	0	0	0	2	2	2	0	0	1	-2.09481	-1.11342	-0.981393	2	1	1732.5	1
73	1	1	1	1	10.2326	0	0	1	0	0	0	0	1	0	0	0	0	0	2	1	2	0	2	2	-0.0101427	0.618698	-0.628841	2	1	1732.5	0
66	1	1	1	1	10.0711	0	0	2	0	0	0	0	1	0	0	1	0	0	2	2	2	1	2	1	-0.607607	0.618698	-1.22631	2	1	1732.5	0
58	1	1	1	1	9.81247	0	0	7	3	0	1	2	1	0	0	0	0	0	2	2	2	1	2	1	-1.41455	-1.11342	-0.301127	3	3	4758	0
56	2	0	1	1	10.0541	0	0	6	2	1	0	3	0	0	0	0	0	0	2	2	2	0	0	1	-1.76279	-1.11342	-0.649372	3	3	6772.5	0
55	2	0	1	1	10.5638	0	0	6	0	0	0	0	0	0	3	0	0	3	2	2	1	0	0	2	-0.489762	-1.11342	0.623659	3	2	3832.5	0
54	1	2	1	1	7.09008	0	1	20	2	2	2	2	8	0	1	1	2	0	2	2	2	1	1	3	1.02104	1.19607	-0.17503	1	1	462	0
62	1	1	1	1	11.1563	0	0	1	0	0	0	0	1	0	0	0	0	0	2	2	2	0	2	1	-1.63608	-1.11342	-0.522662	1	1	462	0
60	2	0	2	1	9.76285	0	0	6	0	0	0	0	0	0	3	1	2	0	2	2	2	0	0	1	-0.67392	-1.11342	0.4395	3	2	3832.5	0
59	2	0	1	1	10.6824	0	0	1	0	0	0	0	1	0	0	0	0	0	2	2	2	0	0	1	-1.69056	-1.11342	-0.577142	3	4	9772.5	0
59	1	1	1	1	10.5157	0	0	0	0	0	0	0	0	0	0	0	0	0	2	2	2	0	2	2	-0.38057	0.618698	-0.999268	3	2	4158	0
60	1	1	2	1	10.0843	1	0	3	0	3	0	0	0	0	0	0	0	0	2	2	2	1	2	3	1.13211	0.618698	0.513412	3	4	14958	0
62	2	0	1	1	9.87714	1	0	0	0	0	0	0	0	0	0	0	0	0	1	2	1	0	0	3	1.62334	-1.11342	2.73676	2	1	1732.5	0
72	1	1	1	1	10.1998	0	0	1	0	0	0	0	1	0	0	0	0	0	2	2	2	0	2	3	3.50384	0.618698	2.88514	3	3	6258	0
50	2	0	1	1	12.54	1	0	0	0	0	0	0	0	0	0	0	0	0	2	2	2	0	0	1	-1.477	-1.11342	-0.36358	2	1	1732.5	0
46	1	1	1	1	10.447	1	1	10	1	8	0	0	1	0	0	0	0	0	2	2	2	1	2	1	-1.71762	-1.11342	-0.604202	3	3	9198	0
50	1	2	1	1	11.6258	0	0	2	0	0	0	0	0	0	2	0	0	0	1	1	2	0	2	2	0.281883	1.19607	-0.914188	2	1	1302.5	0
81	1	0	2	1	10.4303	0	0	0	0	0	0	0	0	0	0	0	0	0	2	2	2	0	2	1	-1.71954	-1.11342	-0.60612	3	4	9918	0
74	2	0	2	2	8.74512	0	1	11	0	0	1	3	0	0	3	1	3	0	1	2	2	0	0	1	-1.57815	-1.11342	-0.464731	3	2	4158	1
61	2	0	2	1	8.99937	0	0	0	0	0	0	0	0	0	0	0	0	0	1	2	2	0	0	3	1.2197	-1.11342	2.33312	3	4	11102	0
53	2	0	2	1	7.2724	0	0	3	0	0	0	0	0	0	3	0	0	0	2	2	2	0	0	3	0.42556	-1.11342	1.53898	3	4	16852.5	0
57	1	2	2	1	10.7341	0	0	1	0	0	0	0	1	0	0	0	0	0	2	2	2	0	2	2	-0.199293	0.618698	-0.817992	3	2	4158	0
53	2	0	2	1	10.7922	0	1	10	0	1	1	2	0	3	3	0	0	0	2	1	1	0	0	1	-1.92607	-1.11342	-0.812651	2	2	2292.5	0
53	1	2	2	1	9.92255	0	0	0	0	0	0	0	0	0	0	0	0	0	2	2	2	1	2	3	0.531582	1.19607	-0.66449	3	2	3832.5	1
57	2	0	2	2	8.29655	1	1	15	2	2	0	3	0	2	1	0	3	2	2	2	2	0	0	1	-1.64691	-1.11342	-0.53349	2	2	2452.5	0
51	1	1	2	1	10.0671	0	0	3	0	0	0	0	2	0	0	1	0	0	2	2	2	1	2	1	-0.603956	-1.11342	0.509464	3	4	14238	0
46	2	0	2	1	10.583	0	0	0	0	0	0	0	0	0	0	0	0	0	2	2	2	0	0	3	1.94795	-1.11342	3.06137	3	4	14238	0
50	2	0	2	1	9.04782	1	1	18	3	3	3	3	2	0	0	1	0	3	2	2	2	0	0	1	-2.32425	-1.11342	-1.21083	3	4	19278	0
56	1	2	2	1	10.7131	0	0	4	1	0	1	0	1	0	1	0	0	0	2	2	2	0	1	3	1.03299	1.19607	-0.163079	3	2	3832.5	1
59	2	0	2	1	10.3375	1	0	4	0	0	0	1	1	0	2	0	0	0	1	2	2	0	0	1	-1.33406	-1.11342	-0.220643	3	3	4368	0
60	1	1	2	1	9.6665	1	0	1	0	0	0	0	1	0	0	0	0	0	2	2	2	1	2	1	-2.28361	-1.11342	-1.17019	3	3	8604	0
67	2	0	2	1	10.1202	0	0	1	0	0	0	0	1	0	0	0	0	0	2	1	2	0	0	1	-1.36738	-1.11342	-0.253956	3	3	7758	0
69	1	2	2	1	8.97967	0	0	2	0	0	0	0	1	0	1	0	0	0	2	2	2	0	1	3	1.4555	1.19607	0.25943	3	4	19278	0
69	1	1	2	1	10.1549	0	1	25	3	0	2	2	8	0	2	8	0	0	2	2	2	0	2	3	1.75105	-1.11342	2.86447	3	2	4158	1
79	2	0	2	1	10.7889	1	0	8	0	0	0	0	8	0	0	0	0	0	1	2	1	0	0	1	-1.92637	-1.11342	-0.812954	3	3	8737.5	0
79	1	2	2	1	9.94942	1	0	1	0	0	0	0	1	0	0	0	0	0	1	2	2	0	2	3	1.67847	1.19607	0.482397	2	2	2292.5	0
55	1	2	2	1	10.703	1	0	1	0	0	0	0	0	0	0	1	0	0	2	2	2	0	2	3	1.27437	0.618698	0.655668	3	3	6772.5	0
66	1	1	2	1	10.1662	1	0	0	0	0	0	0	0	0	0	0	0	0	1	2	2	1	2	3	0.371798	0.618698	-0.246901	3	4	11812.5	0
71	1	1	2	1	10.6262	1	0	1	0	0	0	0	0	0	0	1	0	0	2	2	2	0	2	3	3.69991	0.618698	3.08121	3	3	6258	0
63	2	0	2	1	12.54	1	0	8	0	0	0	0	8	0	0	0	0	0	2	2	2	0	0	2	-0.0353788	-1.11342	1.07804	1	1	198	0
64	1	1	1	1	12.2944	1	0	8	0	0	0	0	8	0	0	0	0	0	2	2	2	0	2	3	1.64025	0.618698	1.02155	3	4	14238	0
55	2	0	2	1	10.8305	0	0	8	0	1	0	1	0	0	3	0	3	0	1	2	2	0	0	1	-1.67353	-1.11342	-0.560109	3	3	5032.5	0
62	2	0	2	1	11.127	1	0	4	0	0	0	3	1	0	0	0	0	0	2	2	2	0	0	2	-0.360277	-1.11342	0.753144	3	4	14958	0
65	1	2	2	1	11.5581	0	0	2	0	0	0	1	1	0	0	0	0	0	2	2	2	1	2	3	1.16252	1.19607	-0.0335548	3	4	10080	0
68	2	1	2	1	9.61314	1	0	4	0	0	0	0	1	0	3	0	0	0	2	2	2	1	0	3	1.02378	0.618698	0.405079	2	1	1395	0
78	2	0	2	1	8.62119	0	0	0	0	0	0	0	0	0	0	0	0	0	1	2	2	0	0	1	-1.59715	-1.11342	-0.483728	2	2	2562	0
52	2	0	2	1	10.1893	1	1	24	3	3	3	3	0	3	3	1	2	3	2	1	2	0	0	3	1.7669	-1.11342	2.88032	3	3	9198	0
49	1	2	2	1	9.76652	0	1	10	3	1	1	0	0	1	1	1	2	0	2	1	2	1	0	2	0.139386	1.19607	-1.05669	3	4	19278	0
51	2	0	2	1	11.067	0	0	1	0	0	0	0	0	0	0	1	0	0	2	2	1	0	0	1	-1.22226	-1.11342	-0.108838	3	3	6258	0
51	1	1	2	1	9.8904	0	0	3	1	0	0	0	1	0	0	1	0	0	2	2	2	1	2	1	-2.2689	-1.11342	-1.15548	3	4	16132.5	0
47	1	1	2	1	9.64264	0	0	1	1	0	0	0	0	0	0	0	0	0	2	2	2	1	0	2	-0.447481	0.618698	-1.06618	3	3	7695	0
49	2	0	2	2	10.3294	1	0	1	0	0	0	0	0	0	0	1	0	0	2	2	2	0	0	1	-2.12697	-1.11342	-1.01355	3	3	5040	0
61	2	0	2	1	8.10772	0	1	12	0	2	0	1	8	0	0	1	0	0	2	2	2	0	0	1	-1.05447	-1.11342	0.0589494	2	2	2880	0
63	1	1	2	1	8.73527	1	0	0	0	0	0	0	0	0	0	0	0	0	2	2	2	1	2	3	1.09825	-1.11342	2.21167	1	1	462	0
62	2	0	2	1	10.0493	0	0	7	0	1	2	3	1	0	0	0	0	0	2	2	2	0	0	1	-1.37824	-1.11342	-0.264822	3	3	6258	0
60	2	0	2	1	9.55393	0	0	6	2	0	2	1	0	0	0	0	1	0	1	2	1	0	0	1	-0.721954	-1.11342	0.391466	3	3	6612.5	0
55	2	1	2	1	12.54	1	0	6	0	2	1	0	0	0	0	0	3	0	2	2	2	0	0	1	-0.996459	-1.11342	0.116961	3	3	9198	0
56	1	1	2	1	8.85367	0	0	0	0	0	0	0	0	0	0	0	0	0	2	2	2	1	2	2	-0.168672	0.618698	-0.787371	1	1	247.5	0
67	1	1	2	1	10.1879	0	0	2	0	0	0	0	1	0	1	0	0	0	2	2	2	0	0	2	-0.249529	0.618698	-0.868227	1	1	0	0
69	2	0	2	1	9.98507	1	1	18	0	3	0	8	1	2	3	1	0	0	2	2	2	0	0	1	-1.77072	-1.11342	-0.657303	3	4	12702	1
74	1	1	2	1	11.7598	1	1	29	3	3	2	2	8	0	2	1	0	8	2	2	2	0	0	3	1.51734	0.618698	0.898643	3	2	4158	0
66	1	1	2	1	10.7743	1	0	3	0	0	0	2	1	0	0	0	0	0	2	2	2	0	2	3	0.464996	0.618698	-0.153702	2	2	2880	0
66	2	0	2	1	10.4803	0	0	1	0	0	0	0	1	0	0	0	0	0	2	2	2	0	0	2	-0.508955	-1.11342	0.604466	3	4	11742	0
77	1	1	2	2	10.9464	1	0	3	0	0	0	2	1	0	0	0	0	0	1	2	2	0	0	3	1.33033	0.618698	0.711629	2	1	1732.5	0
68	1	1	2	1	10.544	1	0	3	0	0	0	0	2	0	0	1	0	0	1	1	2	1	0	1	-1.9489	-1.11342	-0.835478	3	3	9198	0
68	2	0	2	1	10.0275	1	0	2	0	0	1	0	0	0	0	0	1	0	1	2	1	0	0	1	-0.613076	-1.11342	0.500345	3	4	16338	0
69	1	1	2	1	10.7351	1	0	3	0	0	0	0	0	0	3	0	0	0	2	2	2	0	0	3	2.01786	-1.11342	3.13128	3	4	19278	0
68	2	0	2	1	10.7325	0	0	3	0	0	1	1	0	0	0	0	1	0	2	2	2	0	0	2	-0.450979	-1.11342	0.662441	3	4	16338	0
67	2	1	2	2	9.25722	0	1	15	0	0	2	3	0	0	3	1	3	3	2	2	2	0	0	3	1.33827	-1.11342	2.45169	1	1	462	0
61	2	0	2	1	9.98442	0	1	16	1	0	0	1	2	0	0	1	3	8	2	2	1	0	0	1	-1.38819	-1.11342	-0.27477	3	3	6855	0
65	1	1	2	1	10.2298	1	0	2	0	0	0	0	1	0	0	1	0	0	2	2	2	0	2	1	-1.9778	-1.11342	-0.864378	3	3	5040	0
66	2	0	2	2	12.54	0	1	19	3	2	2	2	1	2	3	1	3	0	1	2	2	0	0	3	2.84786	-1.11342	3.96128	3	3	8032.5	0
78	2	0	2	2	10.3704	1	0	0	0	0	0	0	0	0	0	0	0	0	1	2	2	0	0	3	1.85015	-1.11342	2.96357	1	1	0	0
62	1	1	2	1	10.2465	1	1	21	3	1	3	3	2	2	3	1	2	1	2	2	2	0	2	3	1.79319	-1.11342	2.90661	3	4	10170	0
80	1	1	2	1	9.14804	0	1	10	0	0	0	0	9	0	0	1	0	0	2	2	2	0	1	1	-2.07728	-1.11342	-0.963864	1	1	462	0
70	1	1	2	1	9.80984	0	0	1	0	0	0	0	1	0	0	0	0	0	2	2	2	1	1	3	1.59239	-1.11342	2.70581	2	1	1732.5	0
52	2	2	2	1	10.2378	1	0	6	0	0	1	0	1	0	1	1	1	1	2	2	2	0	0	3	4.09869	1.19607	2.90261	2	1	1237.5	0
54	1	2	2	1	11.0982	0	1	16	2	2	2	1	1	0	3	2	2	1	2	2	2	1	0	3	1.36523	0.618698	0.746529	2	1	742.5	0
71	2	0	2	2	11.2711	1	1	34	3	3	3	3	9	3	3	1	3	3	2	2	2	0	0	2	-0.327136	-1.11342	0.786285	3	4	13912.5	0
51	1	2	2	1	11.9269	0	0	9	0	0	0	0	9	0	0	0	0	0	2	2	2	1	2	3	1.21905	1.19607	0.0229751	3	3	5358	0
49	1	1	2	1	9.41735	0	1	20	2	2	1	3	2	2	3	2	2	1	2	2	2	0	2	2	-0.10387	0.618698	-0.722568	3	3	7158	0
47	1	1	2	1	10.045	0	0	0	0	0	0	0	0	0	0	0	0	0	2	2	2	1	2	3	3.43264	0.618698	2.81394	3	4	16338	0
75	1	2	2	1	10.5241	1	1	19	3	1	2	3	2	1	3	2	2	0	1	1	2	0	0	3	1.81059	1.19607	0.614522	3	2	3630	1
57	2	1	2	1	11.113	0	0	4	0	0	1	0	0	1	2	0	0	0	1	2	2	0	0	1	-1.21519	-1.11342	-0.101772	3	2	3832.5	0
62	1	1	2	1	11.2226	1	0	0	0	0	0	0	0	0	0	0	0	0	2	2	2	0	0	1	-1.62846	-1.11342	-0.515038	2	2	2100	0
67	1	1	2	1	10.332	1	0	7	3	3	0	0	1	0	0	0	0	0	2	2	2	0	0	1	-1.96839	-1.11342	-0.854974	1	1	0	0
64	2	0	2	1	9.3165	0	1	14	1	0	0	0	8	0	0	0	3	2	2	2	2	0	0	1	-2.06179	-1.11342	-0.94837	1	1	0	0
52	1	1	2	1	9.82444	0	0	0	0	0	0	0	0	0	0	0	0	0	2	2	2	1	0	2	-0.0570702	0.618698	-0.675769	1	1	0	0
50	2	0	2	1	10.3314	1	0	1	0	0	0	0	0	0	1	0	0	0	1	2	2	0	0	3	1.83221	-1.11342	2.94563	1	1	0	0
59	1	2	1	1	11.887	0	0	0	0	0	0	0	0	0	0	0	0	0	2	2	2	0	2	3	0.635555	0.618698	0.0168564	3	3	6258	0
79	2	0	2	2	9.89847	0	1	90	9	9	9	9	9	9	9	9	9	9	2	2	2	0	0	1	-1.40136	-1.11342	-0.287944	2	1	1732.5	0
78	2	1	2	2	9.41246	0	0	0	0	0	0	0	0	0	0	0	0	0	1	2	2	1	0	1	-0.75448	-1.11342	0.35894	2	2	1892.5	0
75	2	0	2	1	11.1074	1	0	7	1	0	1	1	0	1	3	0	0	0	1	1	2	0	0	2	-0.364785	-1.11342	0.748635	3	3	5040	0
59	1	1	2	1	10.8967	0	0	8	0	0	0	0	8	0	0	0	0	0	2	2	2	1	2	1	-1.24835	-1.11342	-0.134928	3	2	4158	0
55	2	0	2	1	11.6149	1	0	7	0	0	0	1	1	0	0	1	3	1	1	2	2	0	0	1	-1.13826	-1.11342	-0.0248406	1	1	0	0
65	2	0	2	1	10.389	1	1	10	0	0	3	0	1	0	3	0	3	0	2	2	2	0	0	1	-1.32618	-1.11342	-0.212756	3	4	12712.5	0
72	1	1	2	1	9.38261	1	0	1	0	0	0	0	1	0	0	0	0	0	2	2	2	0	1	1	-1.48044	-1.11342	-0.367016	3	4	14238	0
67	1	1	2	1	9.34137	1	0	3	0	0	0	0	1	0	2	0	0	0	2	2	2	0	2	1	-0.770827	-1.11342	0.342593	3	4	19278	0
63	2	0	2	1	11.7134	0	1	12	3	3	3	0	2	0	0	0	1	0	1	2	2	0	0	3	2.46774	-1.11342	3.58116	3	4	11032.5	0
60	2	1	2	1	11.9149	0	0	5	0	0	1	0	0	0	3	1	0	0	2	2	2	0	0	2	-0.179115	-1.11342	0.934305	1	1	462	0
60	1	0	2	1	10.6449	1	0	6	0	0	0	3	0	0	1	0	2	0	2	2	2	0	1	1	-1.28694	-1.11342	-0.173523	3	3	5932.5	0
60	2	1	2	1	10.0933	0	1	90	9	9	9	9	9	9	9	9	9	9	2	2	2	0	0	3	1.13417	0.618698	0.515475	3	4	19278	0
77	2	0	2	2	9.83092	0	1	19	3	3	3	2	1	3	2	1	0	1	2	2	2	0	0	1	-0.658269	-1.11342	0.455152	3	4	10042.5	0
56	1	1	2	1	9.43668	0	1	20	1	0	2	2	8	3	1	2	0	1	2	2	2	0	2	1	-2.19538	-1.11342	-1.08196	3	3	6318	1
64	2	2	2	1	10.8594	0	1	10	2	2	2	0	0	2	2	0	0	0	2	1	2	0	0	3	4.38451	1.19607	3.18844	3	2	4158	1
56	1	2	2	1	11.0772	0	1	16	0	0	0	0	8	0	0	8	0	0	2	2	2	1	2	2	0.0869492	0.618698	-0.531749	3	2	4158	0
74	2	1	2	1	11.7012	1	0	7	3	0	0	0	0	1	3	0	0	0	2	1	2	0	0	3	4.19427	0.618698	3.57557	1	1	0	0
46	2	1	2	1	9.21831	0	1	12	2	1	1	1	2	1	1	1	1	1	2	2	1	0	0	1	-0.799121	-1.11342	0.314299	2	2	2632.5	0
47	1	1	2	1	10.9853	1	0	3	0	0	3	0	0	0	0	0	0	0	2	2	2	1	2	3	0.497344	0.618698	-0.121354	1	1	462	0
51	2	1	2	1	9.87096	0	1	12	0	0	1	0	8	0	3	0	0	0	2	1	2	0	0	3	3.35262	0.618698	2.73392	3	3	8032.5	0
70	2	0	2	1	11.4237	1	0	8	0	1	0	0	1	2	3	1	0	0	1	2	2	0	0	2	-0.292061	-1.11342	0.821359	2	1	1395	1
53	2	1	2	2	10.0536	0	1	18	3	2	3	1	0	2	3	1	1	2	2	2	2	0	0	3	3.43662	0.618698	2.81792	3	3	6772.5	0
65	2	0	2	1	10.631	1	0	0	0	0	0	0	0	0	0	0	0	0	1	2	2	0	0	2	-0.474303	-1.11342	0.639117	3	3	5040	0
70	1	1	2	1	9.77224	1	0	4	0	0	1	2	1	0	0	0	0	0	2	2	2	0	2	1	-0.6872	0.618698	-1.3059	1	1	0	0
67	2	0	2	1	11.9579	0	0	2	0	0	0	0	1	0	0	1	0	0	2	2	2	0	0	1	-1.81887	-1.11342	-0.705446	3	3	6832.5	1
55	2	2	2	1	9.78403	0	0	1	0	0	0	0	1	0	0	0	0	0	2	2	2	0	0	3	1.06307	0.618698	0.444371	3	3	5502	0
59	1	1	2	1	8.73874	1	0	0	0	0	0	0	0	0	0	0	0	0	2	2	2	1	1	3	0.822733	0.618698	0.204034	3	2	4158	0
68	1	0	2	1	9.79535	0	1	64	2	9	9	8	8	9	0	1	9	9	2	2	2	0	1	1	-0.666447	-1.11342	0.446973	3	2	3832.5	0
63	2	0	2	2	5.32788	0	0	0	0	0	0	0	0	0	0	0	0	0	2	2	1	0	0	1	-1.69362	-1.11342	-0.5802	3	3	6318	0
68	1	0	2	1	10.8967	1	0	2	0	0	0	0	1	0	0	1	0	0	2	2	2	0	1	3	2.0922	-1.11342	3.20562	3	2	4132.5	0
68	2	0	2	1	10.08	1	1	49	0	8	8	8	1	0	8	8	0	8	1	2	1	0	0	1	-2.14608	-1.11342	-1.03266	3	4	14958	0
53	1	1	2	1	11.0071	0	0	0	0	0	0	0	0	0	0	0	0	0	2	2	2	1	2	3	1.34428	0.618698	0.72558	2	1	1732.5	0
53	2	0	2	1	11.2411	0	0	3	0	0	0	1	0	0	1	1	0	0	2	2	2	0	0	3	2.25056	-1.11342	3.36398	3	3	6840	0
54	2	1	2	1	11.2923	0	1	34	2	8	8	8	8	0	0	0	0	0	2	2	2	0	0	3	2.27409	-1.11342	3.38751	3	3	5658	0
58	1	2	2	1	9.82011	0	0	9	1	0	0	0	8	0	0	0	0	0	1	2	2	0	1	3	1.64874	1.19607	0.452666	3	3	6052.5	0
64	1	1	2	1	8.18869	0	1	10	2	0	1	1	2	0	2	1	1	0	2	2	2	1	2	1	-1.03585	-1.11342	0.077566	3	4	15582	0
65	2	0	2	1	9.56381	0	0	0	0	0	0	0	0	0	0	0	0	0	2	2	2	0	0	3	1.47926	-1.11342	2.59268	3	4	14238	0
75	1	0	2	2	9.82336	0	0	3	0	0	0	0	0	0	3	0	0	0	2	2	2	0	2	1	-1.78931	-1.11342	-0.675893	3	3	5332.5	0
66	1	1	2	2	8.54869	1	1	24	8	8	0	0	8	0	0	0	0	0	2	2	2	0	0	3	2.74458	0.618698	2.12588	3	2	4158	0
55	2	0	2	1	9.19401	1	0	1	0	0	0	0	0	1	0	0	0	0	2	2	2	0	0	1	-2.07306	-1.11342	-0.959636	1	1	0	0
47	1	2	2	1	11.1156	1	0	9	1	1	1	1	2	0	1	1	1	0	1	1	2	0	2	3	1.36922	0.618698	0.750525	2	1	1732.5	0
51	2	1	2	1	12.3605	0	0	2	0	0	0	0	1	0	0	1	0	0	2	2	2	0	0	1	-1.9713	-1.11342	-0.85788	2	2	1837.5	0
53	2	0	2	1	10.1542	0	1	13	0	1	1	2	8	0	1	0	0	0	2	2	2	1	0	1	-1.36216	-1.11342	-0.248739	3	4	12037.5	0
69	2	1	2	2	12.2579	0	0	4	0	0	0	0	1	0	0	0	1	2	2	2	2	1	0	3	2.71812	-1.11342	3.83154	2	2	1982	0
56	1	1	2	1	12.1178	1	0	2	0	0	0	0	1	0	0	1	0	0	2	2	2	1	2	2	-0.257785	0.618698	-0.876484	3	2	4158	0
62	2	1	2	2	10.4043	0	0	5	0	0	0	0	1	0	3	1	0	0	2	2	2	0	0	1	-1.32384	-1.11342	-0.210416	3	4	12018	0
66	1	1	2	2	11.0381	1	0	2	1	0	0	0	1	0	0	0	0	0	2	2	2	1	2	2	-0.380707	-1.11342	0.732713	3	4	9918	0
58	2	0	2	1	9.68409	1	0	4	0	0	0	0	0	0	3	1	0	0	1	2	2	0	0	1	-1.80532	-1.11342	-0.691904	3	4	10080	0
55	1	1	2	1	9.22769	0	0	2	0	0	0	0	1	0	0	0	1	0	2	2	2	1	2	1	-1.85779	-1.11342	-0.744373	3	4	10080	0
52	2	0	2	1	10.5605	1	0	3	0	0	0	0	1	0	1	1	0	0	2	2	2	0	0	1	-1.29989	-1.11342	-0.186469	1	1	0	0
64	1	1	2	1	11.4699	1	1	10	2	2	2	2	1	0	0	1	0	0	2	2	2	0	1	2	-0.281426	-1.11342	0.831994	1	1	0	0
63	2	1	2	1	5.32788	0	1	13	1	0	2	0	2	2	2	1	2	1	2	2	2	0	0	1	-2.30612	-1.11342	-1.1927	2	1	1500	0
63	1	1	2	1	9.85718	1	0	4	1	0	0	0	1	0	0	2	0	0	2	2	2	0	0	1	-0.65223	-1.11342	0.461191	3	4	14238	0
69	1	1	1	1	11.6855	1	1	48	8	8	8	3	8	3	3	1	3	3	2	2	2	1	0	3	0.604678	0.618698	-0.01402	2	2	2970	0
61	1	1	2	2	11.2523	1	1	20	3	0	3	3	0	3	2	0	3	3	2	2	2	0	0	2	-0.331451	-1.11342	0.781969	3	3	8478	0
60	1	1	2	1	9.34766	1	1	11	3	3	0	2	1	2	0	0	0	0	2	2	2	1	2	3	1.37986	-1.11342	2.49328	3	2	4158	0
55	2	0	2	1	9.37552	1	1	90	9	9	9	9	9	9	9	9	9	9	1	2	2	0	0	1	-1.48152	-1.11342	-0.368104	3	4	19278	0
55	2	0	2	1	12.393	1	0	9	3	0	2	0	1	0	2	1	0	0	2	1	1	0	0	1	-1.96881	-1.11342	-0.85539	1	1	0	0
66	1	1	2	1	10.9454	1	0	4	0	0	0	0	0	0	3	1	0	0	2	2	2	0	0	3	1.33008	0.618698	0.711386	2	1	1200	0
67	2	1	2	1	10.985	1	0	2	0	0	0	0	1	0	0	1	0	0	1	2	2	0	0	1	-1.23483	-1.11342	-0.121406	3	2	3832.5	0
73	1	0	2	1	10.7609	1	0	2	0	0	0	0	1	0	0	1	0	0	2	2	2	0	2	1	-1.92895	-1.11342	-0.815532	3	2	4158	0
49	1	1	2	2	10.4181	0	0	6	0	2	3	0	0	0	0	1	0	0	2	2	2	1	2	3	1.20886	0.618698	0.59016	2	1	1732.5	0
57	1	2	1	1	10.5081	1	0	6	0	1	1	0	1	0	1	2	0	0	2	2	2	1	1	3	0.424196	0.618698	-0.194503	2	1	1732.5	0
53	2	0	2	1	11.6339	0	1	17	3	3	3	0	1	3	3	1	0	0	1	1	2	0	0	1	-1.13535	-1.11342	-0.021934	3	2	3832.5	1
58	1	0	1	1	10.2457	1	0	9	3	0	1	2	1	0	1	1	0	0	1	2	2	0	0	1	-0.56291	-1.11342	0.55051	3	3	9198	0
59	1	0	2	1	9.07337	1	1	32	3	3	1	3	8	1	1	2	2	8	2	2	2	0	1	1	-1.52784	-1.11342	-0.414417	1	1	462	0
63	2	1	1	1	10.3163	1	0	7	3	2	0	0	1	0	0	1	0	0	1	2	2	0	0	3	1.82527	-1.11342	2.93869	2	2	2562	0
51	2	0	1	1	7.34213	1	0	2	0	0	0	1	1	0	0	0	0	0	2	2	2	0	0	1	-1.2305	-1.11342	-0.117077	1	1	462	0
53	1	0	1	1	8.1197	1	0	2	0	0	0	0	1	0	0	1	0	0	2	2	2	1	2	1	-1.67402	-1.11342	-0.560598	3	4	14238	0
86	2	0	2	2	10.3222	1	0	7	0	0	0	0	1	0	2	1	3	0	1	2	2	0	0	2	-0.545312	-1.11342	0.568108	1	1	0	0
63	1	2	2	1	9.64212	0	0	4	0	0	0	2	1	0	0	1	0	0	2	2	2	0	2	3	0.868833	1.19607	-0.327238	3	3	5332.5	0
61	2	0	2	1	8.12858	0	0	6	0	0	0	3	1	0	1	1	0	0	1	2	1	0	0	1	-1.67266	-1.11342	-0.559236	3	4	10542	0
63	2	0	2	1	9.35184	1	1	18	2	2	2	2	0	2	2	1	3	2	1	1	2	0	0	3	1.38178	-1.11342	2.4952	3	3	7492.5	0
86	2	0	2	2	10.3957	1	1	18	2	0	2	1	1	1	3	2	3	3	1	2	2	0	0	1	-2.12188	-1.11342	-1.00846	1	1	0	0
56	2	0	2	1	10.7287	1	0	7	0	0	1	0	1	0	3	1	1	0	1	2	2	0	0	2	-0.451844	-1.11342	0.661576	3	3	9198	0
55	2	0	2	1	8.37379	0	0	3	1	0	0	0	1	0	0	1	0	0	1	2	2	0	0	3	0.932028	-1.11342	2.04545	2	2	2364	0
55	1	0	2	1	9.37042	1	0	2	0	0	0	0	1	0	0	1	0	0	2	2	2	1	2	1	-1.48231	-1.11342	-0.368886	3	3	5040	0
55	2	0	2	1	9.98783	1	1	12	0	0	0	3	8	0	0	1	0	0	1	2	2	0	0	1	-0.622191	-1.11342	0.491229	3	4	13912.5	0
64	1	0	2	1	8.69618	1	1	39	0	0	3	3	8	8	8	8	0	1	2	2	2	0	1	1	-2.25214	-1.11342	-1.13872	2	1	1237.5	1
60	1	2	1	1	10.1659	1	0	2	0	0	0	0	1	0	0	1	0	0	2	2	2	0	0	3	3.48822	0.618698	2.86952	2	2	2632.5	0
57	1	2	2	1	8.40738	0	0	2	0	0	0	0	1	0	0	1	0	0	1	2	2	1	1	3	0.679569	1.19607	-0.516502	2	1	1732.5	1
57	2	2	2	1	10.1918	0	0	5	0	1	0	3	0	0	0	1	0	0	2	2	2	0	0	3	0.953092	1.19607	-0.242979	3	3	6772.5	0
53	2	1	2	1	10.3884	0	0	4	2	0	0	0	1	0	0	1	0	0	2	2	2	0	0	1	-1.96321	-1.11342	-0.84979	2	1	1710	0
61	1	1	2	1	7.95858	0	0	8	0	0	3	3	0	0	2	0	0	0	2	2	2	0	2	1	-1.08876	-1.11342	0.0246578	1	1	495	1
68	2	0	1	1	8.57168	1	0	5	0	2	2	0	0	0	0	1	0	0	2	2	2	0	0	1	-0.947796	-1.11342	0.165625	1	1	0	1
71	1	1	1	1	10.6511	1	1	14	0	1	3	3	1	0	2	1	3	0	2	2	1	0	2	3	1.26243	0.618698	0.643736	1	1	0	0
83	1	1	2	2	10.271	1	0	5	0	0	0	0	2	0	3	0	0	0	1	2	2	0	2	1	-1.34426	-1.11342	-0.230841	1	1	0	0
62	1	2	2	1	10.1527	0	0	0	0	0	0	0	0	0	0	0	0	0	2	2	2	0	2	3	0.947094	1.19607	-0.248977	2	2	2562	0
68	1	1	2	1	11.0064	1	0	5	0	0	0	3	1	0	0	1	0	0	2	2	2	1	2	3	3.87475	0.618698	3.25606	3	3	6052.5	0
66	2	0	2	1	10.0084	1	1	28	0	3	8	8	8	0	0	1	0	0	1	1	2	0	0	1	-0.617464	-1.11342	0.495956	3	2	3832.5	1
83	2	0	2	2	10.3268	0	1	90	9	9	9	9	9	9	9	9	9	9	2	2	2	0	0	3	1.83011	-1.11342	2.94353	2	1	1732.5	0
70	1	1	2	2	8.7323	0	1	14	0	8	0	3	1	0	0	0	2	0	1	2	2	1	1	3	0.821254	0.618698	0.202556	2	1	1732.5	0
64	2	0	2	2	10.3036	1	0	1	0	0	0	0	0	1	0	0	0	0	2	2	2	0	0	1	-1.7341	-1.11342	-0.620684	2	2	2880	0
62	1	1	2	1	11.0691	0	1	41	8	8	8	8	8	0	0	1	0	0	1	2	2	1	2	1	-1.22192	-1.11342	-0.108503	3	4	11812.5	0
62	2	0	2	1	10.3507	1	1	28	0	8	8	0	8	0	3	1	0	0	1	2	2	0	0	2	-0.538751	-1.11342	0.574669	3	3	6258	0
49	1	2	1	2	10.5563	0	1	15	8	3	0	0	1	0	3	0	0	0	2	2	2	1	2	3	1.81801	1.19607	0.621942	3	3	6712.5	0
48	1	2	2	1	8.89344	0	0	6	0	0	0	0	2	0	3	1	0	0	1	2	2	1	1	3	0.413273	1.19607	-0.782799	3	4	10432.5	0
47	2	1	2	1	9.78695	0	0	5	0	0	0	0	1	0	3	1	0	0	2	2	2	0	0	3	1.06374	0.618698	0.445044	3	3	6102	0
66	2	0	2	2	8.83928	0	1	18	3	3	3	3	1	0	3	1	1	0	1	2	2	0	1	1	-1.90245	-1.11342	-0.789025	1	1	0	1
56	2	2	2	1	8.92851	0	1	25	0	0	0	1	8	0	0	8	0	8	2	1	2	0	0	3	2.91923	0.618698	2.30054	3	2	3172.5	0
58	1	2	2	1	9.61447	0	0	0	0	0	0	0	0	0	0	0	0	0	2	1	2	1	0	2	-0.44964	0.618698	-1.06834	3	2	4158	0
55	2	1	2	1	9.82011	1	1	25	3	3	3	3	1	3	2	1	3	3	2	2	2	0	0	1	-1.41338	-1.11342	-0.299956	2	1	1732.5	0
61	1	2	2	1	9.21034	1	0	4	0	0	0	1	1	0	0	2	0	0	2	2	1	1	2	2	-0.480613	0.618698	-1.09931	1	1	0	0
65	1	2	2	1	9.77849	0	0	2	1	0	0	0	0	0	1	0	0	0	2	2	2	1	1	3	1.63917	1.19607	0.443098	2	2	2562	0
68	1	0	2	1	7.63289	0	1	26	3	2	0	0	8	2	2	1	0	8	2	1	2	0	2	1	-1.16365	-1.11342	-0.050226	3	4	13398	0
62	2	0	2	1	10.2898	0	1	15	2	3	3	3	1	0	2	1	0	0	2	2	2	0	0	1	-1.97228	-1.11342	-0.85886	2	2	2632.5	0
67	1	1	2	2	10.3482	0	0	6	1	0	0	0	0	0	3	2	0	0	2	2	2	0	2	1	-1.33243	-1.11342	-0.219013	3	3	6712.5	0
56	1	1	2	2	10.125	1	0	8	3	0	0	0	1	0	3	1	0	0	2	2	2	0	2	1	-0.590645	-1.11342	0.522775	3	3	4200	0
67	2	0	2	1	8.91731	1	0	2	0	0	0	0	1	0	0	1	0	0	2	2	2	0	0	1	-0.868328	-1.11342	0.245093	3	2	4158	0
72	1	1	2	1	8.01434	1	0	8	0	0	0	0	1	0	3	1	3	0	1	1	2	0	1	1	-1.99728	-1.11342	-0.883861	3	3	6258	0
69	2	0	2	2	9.04074	1	0	4	0	0	0	0	0	0	0	0	3	1	2	2	2	0	0	1	-2.08715	-1.11342	-0.973732	1	1	0	0
53	2	0	1	1	9.14633	0	0	1	0	0	0	0	0	0	1	0	0	0	2	2	2	0	0	3	1.28728	-1.11342	2.4007	2	2	2032.5	0
55	1	1	2	1	9.10191	0	1	41	0	3	8	8	8	0	3	0	3	8	1	2	2	1	2	2	-0.349408	0.618698	-0.968106	3	2	3832.5	0
56	2	0	1	1	8.42156	1	1	27	2	8	3	3	1	0	0	2	8	0	2	2	2	0	0	1	-0.982311	-1.11342	0.131109	3	3	6772.5	0
60	1	1	2	1	11.5029	1	0	1	0	0	0	0	1	0	0	0	0	0	2	2	1	1	2	1	-1.15544	-1.11342	-0.0420183	2	1	1732.5	1
67	2	0	1	2	9.38093	1	0	7	0	0	0	0	2	0	2	2	1	0	2	2	2	0	0	1	-0.761732	-1.11342	0.351689	1	1	0	0
70	1	1	2	1	10.3641	0	0	4	0	0	0	0	1	0	3	0	0	0	1	2	2	1	0	1	-1.33	-1.11342	-0.216576	3	2	3772.5	0
64	2	0	2	1	8.92266	0	0	3	0	0	0	0	0	0	3	0	0	0	2	2	2	0	0	1	-1.89286	-1.11342	-0.779439	2	1	1732.5	0
55	2	1	1	2	9.21831	1	1	14	2	2	2	2	1	0	2	1	2	0	1	2	2	0	0	3	1.32038	-1.11342	2.4338	2	1	1732.5	0
66	1	1	2	2	8.31874	1	1	15	9	0	0	1	2	0	0	2	0	1	2	2	2	0	0	1	-1.00595	-1.11342	0.107468	3	3	6052.5	0
82	1	0	2	1	8.75147	0	1	90	9	9	9	9	9	9	9	9	9	9	2	2	2	0	0	1	-2.2479	-1.11342	-1.13448	2	2	2292.5	0
80	2	0	2	1	10.7068	0	1	90	9	9	9	9	9	9	9	9	9	9	1	2	2	0	0	3	2.00487	-1.11342	3.11829	1	1	462	1
71	2	1	1	1	10.6313	1	0	5	0	0	0	0	1	0	0	1	0	3	1	2	1	0	0	3	1.97013	-1.11342	3.08355	2	1	1732.5	0
67	2	1	1	2	8.70284	0	0	2	0	0	0	0	1	0	0	1	0	0	1	1	2	0	0	1	-2.34691	-1.11342	-1.23349	3	3	6258	0
89	2	0	2	2	9.23014	1	0	5	0	0	0	0	2	0	0	1	2	0	2	2	2	0	0	1	-2.21121	-1.11342	-1.09779	1	1	0	0
65	2	0	2	2	10.3859	1	1	13	1	3	3	3	1	1	0	0	1	0	2	2	2	0	0	2	-0.530662	-1.11342	0.582758	2	2	2562	0
55	2	1	1	1	8.2074	1	0	3	0	0	0	2	1	0	0	0	0	0	2	1	2	0	0	1	-2.37946	-1.11342	-1.26604	3	3	4458	0
60	1	0	1	1	11.1196	1	1	14	2	0	0	2	9	0	0	1	0	0	1	2	2	1	1	3	2.19467	-1.11342	3.30809	3	3	6052.5	0
54	1	2	1	1	10.6782	0	0	2	1	1	0	0	0	0	0	0	0	0	1	2	2	1	2	3	3.72384	0.618698	3.10514	3	2	4158	0
94	1	0	2	2	6.39359	1	0	6	2	0	2	0	1	0	0	1	0	0	2	2	2	0	0	1	-1.44859	-1.11342	-0.335168	1	1	0	0
51	1	1	2	1	10.5284	1	1	13	3	3	1	3	1	0	0	1	1	0	1	2	2	1	1	3	1.9228	-1.11342	3.03622	3	2	4158	0
84	1	1	2	1	8.36031	0	1	12	0	3	3	0	0	0	3	0	0	3	1	2	1	0	1	2	-0.22539	0.618698	-0.844088	2	1	1732.5	0
51	2	2	2	1	9.90098	0	0	4	0	2	0	2	0	0	0	0	0	0	2	1	2	0	0	3	1.66733	1.19607	0.471262	3	4	16852.5	0
56	1	2	2	1	9.66396	0	0	4	1	1	0	2	0	0	0	0	0	0	2	1	1	1	1	3	1.61284	1.19607	0.416765	3	4	19278	0
55	2	1	2	1	8.97588	1	0	3	0	0	1	0	2	0	0	0	0	0	2	2	2	0	0	1	-0.85486	-1.11342	0.25856	1	1	0	0
56	1	2	1	1	9.15165	0	0	5	1	0	0	1	1	0	0	2	0	0	2	2	2	1	2	3	0.917671	0.618698	0.298973	3	3	7038	0
49	2	1	1	1	8.87459	0	0	2	2	0	0	0	0	0	0	0	0	0	2	2	2	0	0	2	-0.506346	0.618698	-1.12504	3	2	4158	0
53	1	1	1	1	9.36117	1	1	27	8	0	0	0	8	0	3	8	0	0	2	2	2	1	0	1	-0.571546	0.618698	-1.19024	3	4	14238	0
51	1	1	1	1	8.59044	1	0	2	0	0	0	0	1	0	0	1	0	0	2	2	2	1	1	3	0.788637	0.618698	0.169938	2	2	2100	0
51	2	1	1	1	9.0348	0	0	0	0	0	0	0	0	0	0	0	0	0	1	2	1	0	0	2	-0.494067	0.618698	-1.11277	3	2	3832.5	0
71	1	1	2	2	8.62515	0	1	14	0	0	0	3	1	0	1	0	1	8	1	1	2	0	0	2	-0.194943	0.618698	-0.813641	1	1	330	0
58	1	2	2	1	10.4932	0	1	19	3	2	1	1	1	1	0	2	0	8	1	2	2	0	1	3	0.999291	1.19607	-0.196781	3	4	19278	0
59	2	1	2	1	11.6133	1	1	45	3	3	3	8	8	0	8	1	3	8	1	2	2	0	0	3	0.593608	0.618698	-0.0250901	3	2	3832.5	0
65	1	1	2	1	9.58052	1	1	17	3	0	3	3	1	0	0	1	3	3	2	2	2	0	2	1	-2.03751	-1.11342	-0.924088	2	1	1732.5	0
61	2	0	2	1	10.1968	0	0	7	2	0	0	3	1	0	0	1	0	0	2	2	2	0	0	1	-0.574154	-1.11342	0.539266	3	3	4880	0
67	2	1	2	1	11.0518	0	0	4	2	0	0	0	1	0	0	1	0	0	2	2	2	0	0	1	-2.0716	-1.11342	-0.958177	2	2	2292.5	0
70	1	1	2	1	9.40013	0	0	2	0	0	0	0	1	0	0	1	0	0	2	2	2	1	2	2	-0.466067	0.618698	-1.08477	2	1	942	0
63	1	1	1	1	10.9682	1	1	18	0	3	3	0	1	3	1	1	3	3	2	2	2	0	2	2	-0.396788	-1.11342	0.716633	2	1	1732.5	0
58	2	0	1	1	10.1079	1	1	32	3	1	0	3	8	0	0	1	8	8	2	2	2	0	0	1	-1.98901	-1.11342	-0.875586	2	1	1055	0
77	2	0	2	2	10.8867	0	1	25	3	3	3	3	2	1	3	1	3	3	1	2	2	0	0	1	-1.66707	-1.11342	-0.553652	2	2	2970	1
53	2	2	2	1	10.0144	1	0	4	2	1	0	0	1	0	0	0	0	0	2	2	2	0	0	3	0.348519	0.618698	-0.270179	3	3	6772.5	0
61	1	1	2	1	8.70068	0	0	1	0	0	0	0	0	0	1	0	0	0	1	2	2	0	0	1	-2.25179	-1.11342	-1.13837	3	4	19278	0
65	2	0	2	1	10.7154	0	1	17	3	0	0	3	1	3	3	1	3	0	2	2	2	0	0	1	-1.68676	-1.11342	-0.573341	3	4	19278	0
73	1	1	2	1	10.8913	1	1	18	2	2	3	3	1	3	2	1	0	1	2	2	2	0	2	1	-2.0839	-1.11342	-0.970484	3	3	9198	0
72	2	1	2	1	9.55782	1	1	12	1	2	2	1	0	0	3	1	2	0	1	2	2	0	0	1	-2.0396	-1.11342	-0.926176	2	1	1062	0
67	1	0	2	1	9.18019	1	1	20	0	9	3	3	1	0	3	1	0	0	1	2	2	0	1	1	-2.07433	-1.11342	-0.960907	2	1	1732.5	0
59	2	0	2	1	10.0432	1	1	26	3	2	8	3	1	0	3	1	2	3	1	1	2	0	0	3	1.69972	-1.11342	2.81314	1	1	0	0
69	1	1	2	1	10.6426	0	0	2	0	0	0	2	0	0	0	0	0	0	1	2	2	1	2	1	-1.93983	-1.11342	-0.826413	3	3	6772.5	0
63	2	0	2	1	10.8682	1	1	26	3	3	3	3	1	3	3	1	3	3	2	2	1	0	0	1	-2.08567	-1.11342	-0.972253	3	3	5598	0
65	1	1	2	1	9.33856	1	0	6	1	0	1	0	1	0	1	1	1	0	2	2	2	0	2	1	-1.84505	-1.11342	-0.731627	3	3	8118	0
56	1	2	2	1	10.851	0	0	8	1	0	1	1	1	0	3	1	0	0	1	2	2	0	2	2	-0.473673	0.618698	-1.09237	3	3	9198	0
54	2	0	2	1	10.2955	1	1	18	0	3	1	0	1	1	3	1	0	8	2	2	2	0	0	1	-1.73503	-1.11342	-0.621612	2	1	1732.5	0
53	2	1	2	1	10.9764	1	0	3	0	0	0	3	0	0	0	0	0	0	1	2	2	0	0	1	-1.23613	-1.11342	-0.122711	3	4	10080	0
56	1	1	2	1	10.4694	1	0	2	1	0	1	0	0	0	0	0	0	0	1	2	2	1	0	2	-0.223644	0.618698	-0.842342	2	2	2880	0
68	2	0	2	1	9.39699	1	0	8	0	0	0	1	1	0	3	1	0	2	1	2	2	0	0	1	-1.47823	-1.11342	-0.364813	2	1	1022	0
76	1	1	2	1	9.4572	0	0	1	0	0	0	0	1	0	0	0	0	0	2	2	2	1	2	1	-2.04885	-1.11342	-0.93543	1	1	0	0
68	2	2	2	2	10.3976	0	1	90	9	9	9	9	9	9	9	9	9	9	1	2	2	0	0	3	0.98463	1.19607	-0.211441	2	1	600	0
52	1	1	2	1	10.8329	0	1	11	1	1	1	1	0	1	3	2	1	0	2	2	2	1	1	1	-1.67326	-1.11342	-0.559836	3	4	13518	0
48	2	1	2	1	10.0514	1	1	13	2	0	3	0	0	2	2	1	1	2	2	2	2	0	0	1	-1.7631	-1.11342	-0.649679	2	1	1732.5	0
58	2	0	2	1	10.3293	1	0	1	0	0	0	0	1	0	0	0	0	0	1	2	2	0	0	2	-0.543684	-1.11342	0.569736	3	4	16902	0
62	1	1	2	1	10.273	1	1	17	0	3	1	8	0	0	0	2	3	0	1	2	2	1	2	3	1.17549	0.618698	0.556792	3	4	14238	1
85	1	0	2	1	10.3252	0	0	7	0	3	0	0	0	1	3	0	0	0	1	2	2	0	0	2	-0.544632	-1.11342	0.568788	1	1	0	0
56	1	1	1	1	10.3884	0	0	6	1	0	0	0	1	0	2	1	1	0	2	2	2	0	0	3	3.59055	0.618698	2.97185	3	3	9198	0
51	2	1	2	1	9.68359	0	1	23	1	0	1	0	2	1	1	1	8	8	2	2	2	1	0	1	-0.692143	-1.11342	0.421278	2	1	1042.5	0
54	2	2	2	1	10.9277	1	1	22	2	2	1	1	8	0	3	1	3	1	2	2	2	0	0	3	4.41594	1.19607	3.21987	1	1	495	0
56	1	2	2	1	11.0646	1	0	9	1	1	1	1	1	0	1	2	1	0	2	2	2	0	2	3	1.93488	1.19607	0.738805	3	3	8932.5	0
66	2	1	2	1	10.5592	0	0	8	1	1	1	2	2	0	0	1	0	0	1	2	2	0	0	2	0.0273975	0.618698	-0.591301	2	1	795	0
77	1	2	2	1	10.9802	1	1	12	1	1	1	1	2	1	1	2	1	1	2	2	1	0	0	3	1.91547	1.19607	0.719397	3	4	16398	0
69	2	0	2	1	10.5501	1	1	10	0	0	2	2	1	2	3	0	0	0	2	2	2	0	0	1	-1.30149	-1.11342	-0.188066	3	4	15120	0
69	1	1	2	1	10.9187	0	1	38	8	8	3	2	8	0	3	1	3	2	2	2	2	1	2	2	-0.182317	0.618698	-0.801016	2	1	1732.5	0
64	2	0	1	1	10.3417	0	1	22	2	2	3	3	0	3	3	0	3	3	2	2	2	1	0	1	-2.12602	-1.11342	-1.0126	3	3	4282.5	1
74	1	1	2	2	10.5694	1	0	3	0	0	0	0	1	0	0	1	0	1	2	2	2	1	2	3	1.24364	0.618698	0.624938	2	1	1732.5	0
60	1	2	1	1	8.60667	0	0	4	0	0	0	1	0	0	1	2	0	0	1	2	1	1	0	2	-0.394954	0.618698	-1.01365	3	4	19278	0
53	2	1	1	1	10.203	0	1	14	1	1	1	3	0	1	3	2	1	1	2	2	2	0	0	3	1.77318	-1.11342	2.8866	3	3	6772.5	0
59	1	1	2	1	10.9727	1	0	6	0	0	0	1	1	0	2	2	0	0	2	2	1	0	2	2	-0.395753	-1.11342	0.717667	3	4	10542	0
53	2	1	2	1	10.341	1	1	30	8	8	3	0	1	0	0	1	1	8	2	1	2	0	0	2	-0.235452	0.618698	-0.854151	3	3	9138	0
62	1	1	2	1	10.451	0	1	13	1	1	1	2	1	0	2	1	2	2	2	2	2	0	2	2	-0.51569	-1.11342	0.59773	1	1	462	0
56	2	1	1	1	10.0758	0	1	20	3	0	3	3	1	0	8	0	2	0	2	2	2	0	0	1	-1.37419	-1.11342	-0.260769	1	1	462	0
61	1	2	1	1	10.5105	1	0	1	0	0	0	0	0	0	1	0	0	0	2	2	2	0	0	3	1.23011	0.618698	0.611411	2	1	742.5	0
69	2	0	2	2	10.0222	1	1	53	8	8	8	3	8	3	3	1	3	8	1	2	1	0	0	1	-0.614298	-1.11342	0.499123	1	1	0	0
66	1	0	2	1	12.0009	1	1	32	3	3	3	3	8	0	8	1	3	0	2	2	2	0	0	1	-1.53898	-1.11342	-0.425561	3	3	4612.5	0
64	2	1	2	1	10.2117	0	1	25	2	3	2	1	8	2	2	2	3	0	2	2	2	0	0	2	-0.01255	0.618698	-0.631248	2	2	1902	0
58	2	1	2	2	10.2942	1	0	1	0	0	0	0	1	0	0	0	0	0	1	2	2	0	0	1	-0.551754	-1.11342	0.561666	2	1	600	0
65	2	1	2	2	9.58603	0	1	62	3	2	2	1	9	9	9	9	9	9	2	1	2	0	0	1	-2.037	-1.11342	-0.923582	2	1	1188	0
70	1	1	2	1	8.89179	1	1	11	0	0	3	3	1	0	3	1	0	0	1	2	2	0	0	1	-1.55567	-1.11342	-0.442251	2	1	1732.5	0
65	2	1	2	1	9.2399	1	1	14	2	2	2	3	0	0	2	1	0	2	2	2	2	1	0	1	-2.21047	-1.11342	-1.09705	3	3	6772.5	0
79	2	0	2	2	9.46653	0	0	6	3	0	0	0	0	0	3	0	0	0	1	2	2	0	0	1	-0.742049	-1.11342	0.371371	3	2	4158	0
63	2	1	2	1	10.3915	1	1	11	2	1	2	2	1	0	2	1	0	0	1	1	2	0	0	1	-1.724	-1.11342	-0.610584	2	2	2842.5	0
70	1	1	2	1	9.62245	0	1	18	2	3	3	3	1	0	1	0	3	2	1	2	2	0	2	1	-0.7062	-1.11342	0.40722	2	1	1732.5	0
64	1	1	2	1	9.69153	0	0	0	0	0	0	0	0	0	0	0	0	0	2	2	2	0	1	1	-2.28196	-1.11342	-1.16854	3	4	11918	0
56	2	0	2	1	10.3771	1	0	3	0	0	0	0	1	0	2	0	0	0	1	2	2	0	0	1	-2.23693	-1.11342	-1.12351	3	4	10638	0
67	2	1	2	2	8.92532	0	0	9	0	0	1	0	1	2	3	1	1	0	1	2	2	0	0	1	-0.866486	-1.11342	0.246935	2	1	622	0
52	1	2	2	1	10.9822	0	0	2	1	0	0	0	0	0	0	1	0	0	2	2	2	1	2	3	4.44097	1.19607	3.2449	3	4	16852.5	0
58	2	1	2	1	9.3129	1	1	21	2	3	8	3	1	0	3	1	0	0	2	2	2	0	0	3	0.954745	0.618698	0.336047	2	2	2932.5	0
61	1	1	1	1	8.97462	0	0	4	0	0	1	1	1	0	0	1	0	0	2	2	2	1	0	3	0.876967	0.618698	0.258269	3	4	13518	0
56	2	1	1	1	10.8331	0	1	24	3	3	3	3	1	0	3	8	0	0	2	1	2	0	0	1	-1.92231	-1.11342	-0.808891	3	3	6772.5	0
60	2	1	2	1	9.38429	1	1	10	0	1	1	1	1	1	3	1	1	0	1	1	1	0	0	3	1.39671	-1.11342	2.51013	3	3	4758	0
65	1	1	2	1	10.172	1	1	19	1	1	8	1	1	3	2	1	1	0	2	2	2	0	0	1	-1.35944	-1.11342	-0.246019	3	4	11812.5	0
47	2	0	2	1	9.34662	0	1	13	3	0	0	2	1	0	3	1	3	0	2	2	2	0	0	1	-1.84412	-1.11342	-0.7307	3	4	14318	0
49	1	2	2	1	11.8598	0	0	6	2	1	0	0	1	0	2	0	0	0	2	2	2	0	1	3	2.1177	1.19607	0.921632	3	3	4758	0
57	2	1	2	1	8.43381	0	0	6	2	0	2	0	1	0	0	1	0	0	1	2	2	0	0	3	2.69175	0.618698	2.07305	2	1	990	0
70	1	1	2	1	10.8182	1	0	4	0	0	0	1	2	0	0	1	0	0	2	2	2	0	0	3	1.30084	0.618698	0.682145	3	2	3600	0
60	2	0	2	1	5.70378	0	0	5	0	0	0	0	1	0	3	1	0	0	2	2	2	0	0	1	-2.04433	-1.11342	-0.930914	3	3	5634	0
60	2	0	2	1	8.89013	0	1	31	3	3	3	3	2	3	3	2	1	8	2	2	2	1	0	3	1.16947	-1.11342	2.28289	3	4	10638	0
61	1	2	2	1	9.76652	0	1	16	0	1	2	1	8	0	1	2	0	1	1	2	2	0	2	3	3.88196	1.19607	2.68589	3	3	7972.5	0
80	2	1	2	2	10.09	1	1	30	3	9	3	9	1	0	2	1	2	0	1	2	2	0	0	1	-0.598707	-1.11342	0.514713	1	1	0	1
61	2	0	2	2	9.42222	0	1	22	3	3	3	3	2	0	3	1	2	2	2	2	2	0	0	3	1.41415	-1.11342	2.52757	2	1	622	0
53	1	1	2	1	9.68034	1	1	14	1	2	2	1	2	0	3	1	0	2	2	2	2	0	1	1	-0.692889	-1.11342	0.420531	3	2	3832.5	0
46	2	1	2	1	9.03336	0	0	6	2	1	1	0	2	0	0	0	0	0	2	2	1	0	0	2	-0.355712	0.618698	-0.97441	3	4	13912.5	0
53	2	0	2	1	8.79482	0	1	11	0	1	1	1	1	1	2	2	1	1	1	2	2	0	0	1	-0.89649	-1.11342	0.21693	3	2	3832.5	0
63	1	0	2	1	10.5718	0	0	7	1	0	0	1	1	1	1	1	0	1	1	2	2	0	2	2	-0.487916	-1.11342	0.625504	3	4	11358	0
59	1	2	2	1	10.3887	0	0	3	0	0	0	0	2	0	0	1	0	0	2	2	2	0	1	3	0.346315	1.19607	-0.849757	3	3	6772.5	0
60	2	1	2	1	8.62694	1	0	3	0	0	0	0	1	0	1	1	0	0	1	2	2	0	0	3	0.797029	0.618698	0.178331	3	3	6258	0
56	1	1	2	1	10.393	0	0	2	0	0	0	0	1	0	0	1	0	0	2	2	2	0	1	2	-0.529022	-1.11342	0.584399	3	4	16902	0
54	2	1	2	1	9.75754	1	0	5	0	0	0	0	1	0	1	2	1	0	2	2	2	0	0	1	-2.02123	-1.11342	-0.907809	3	4	13972.5	0
53	1	1	2	1	9.90947	1	0	0	0	0	0	0	0	0	0	0	0	0	2	2	2	0	1	3	1.09191	0.618698	0.473213	2	1	1732.5	0
49	2	1	1	1	10.4815	1	1	27	3	3	3	0	8	1	8	1	0	0	2	2	2	1	0	1	-1.95465	-1.11342	-0.841226	3	3	5782.5	0
70	1	0	2	1	9.23014	0	1	23	3	3	3	3	1	0	3	1	3	3	2	2	2	0	2	3	1.32582	-1.11342	2.43924	3	2	3172.5	0
60	2	1	2	1	9.8689	0	1	21	2	2	2	2	8	1	2	1	1	0	2	2	2	0	0	1	-1.4059	-1.11342	-0.292478	2	1	1095	0
60	2	0	2	1	10.791	1	1	22	0	1	8	1	8	1	1	1	0	1	2	2	2	0	0	2	-0.437531	-1.11342	0.675889	1	1	0	0
63	1	1	2	1	9.07567	0	1	33	2	3	3	8	8	0	0	1	0	8	1	2	2	0	2	3	0.900201	0.618698	0.281502	3	3	8358	0
65	1	1	2	1	9.90449	1	0	3	0	0	0	0	1	0	0	1	0	1	2	2	2	1	1	1	-1.40044	-1.11342	-0.287022	3	4	16852.5	0
58	2	0	2	1	9.3183	1	0	2	0	0	0	0	1	0	0	1	0	0	2	2	2	0	0	1	-1.49029	-1.11342	-0.376875	3	4	14175	0
60	2	1	1	1	9.10853	0	1	13	1	0	0	0	8	0	3	1	0	0	1	1	1	1	0	3	1.2699	-1.11342	2.38332	1	1	0	0
66	1	0	1	1	6.57925	1	0	2	0	0	0	0	1	0	0	1	0	0	1	1	1	0	1	1	-1.4059	-1.11342	-0.292481	1	1	0	0
66	2	2	2	1	10.0476	0	0	1	0	0	0	0	0	0	0	1	0	0	2	1	1	0	0	3	0.930984	1.19607	-0.265087	3	3	4912.5	0
60	1	2	2	1	7.09838	1	1	21	3	1	3	3	1	0	3	1	3	3	2	2	2	1	2	3	2.65503	1.19607	1.45896	2	1	1732.5	0
65	2	0	2	1	9.43923	1	0	4	0	0	0	0	1	0	3	0	0	0	2	2	2	0	0	1	-1.83347	-1.11342	-0.720054	3	3	9198	0
72	1	1	2	1	8.14206	1	0	6	0	3	0	1	1	0	0	1	0	0	2	2	2	1	1	3	0.685544	0.618698	0.0668456	3	4	14238	0
59	2	0	2	1	10.8536	0	0	9	1	1	1	1	2	1	1	1	0	0	2	2	2	1	0	1	-1.67088	-1.11342	-0.557456	3	2	3892.5	0
69	1	2	2	1	8.97462	0	0	1	0	1	0	0	0	0	0	0	0	0	2	2	2	1	0	3	3.51781	1.19607	2.32174	3	4	13912.5	0
60	2	0	2	1	10.4003	0	1	15	3	3	0	0	1	1	3	1	0	3	2	2	2	1	0	1	-1.72299	-1.11342	-0.609573	3	4	14238	0
68	1	1	2	1	10.2534	1	1	19	1	1	1	3	1	3	1	0	0	8	2	2	2	1	2	3	3.5285	0.618698	2.9098	3	4	11812.5	0
49	1	1	2	1	12.54	0	0	5	0	2	0	0	1	0	1	1	0	0	2	2	2	1	0	2	-0.0332054	0.618698	-0.651904	3	4	16852.5	0
50	2	2	2	1	9.75939	0	0	4	0	0	0	3	1	0	0	0	0	0	2	2	2	0	0	3	1.63478	1.19607	0.438705	3	2	3172.5	0
56	2	1	2	1	10.7699	1	0	9	2	0	0	3	1	0	3	0	0	0	2	2	2	1	2	3	1.28975	0.618698	0.671049	3	4	10542	0
52	2	1	2	1	10.4077	1	1	41	0	8	3	3	1	9	0	8	0	9	2	2	2	1	0	2	-0.525664	-1.11342	0.587756	1	1	462	0
68	2	0	2	2	10.4461	1	0	3	0	0	0	0	2	0	0	0	1	0	1	2	1	0	0	2	-0.516823	-1.11342	0.596597	1	1	0	0
48	2	1	2	1	10.7975	0	1	22	3	3	3	3	0	2	2	1	2	3	1	2	2	1	0	1	-1.26355	-1.11342	-0.150134	3	4	10458	1
55	1	1	2	1	10.3825	1	1	16	2	2	2	2	1	0	2	1	2	2	2	2	2	1	2	1	-1.72503	-1.11342	-0.611612	3	4	14238	0
56	1	2	2	1	9.58974	1	0	5	0	0	1	0	2	0	0	2	0	0	2	2	2	1	2	2	0.27283	1.19607	-0.923241	3	2	4158	0
50	2	0	2	1	11.5672	0	0	3	0	1	0	1	1	0	0	0	0	0	1	2	2	0	0	2	-0.259052	-1.11342	0.854369	3	4	12198	0
72	1	2	2	1	10.0363	1	0	5	0	0	3	0	1	0	0	1	0	0	2	2	2	1	2	3	0.313897	1.19607	-0.882174	3	2	4158	0
60	1	0	2	1	11.0365	0	1	61	3	2	8	8	8	0	8	8	8	8	1	2	2	0	0	1	-1.22693	-1.11342	-0.113505	3	2	4158	0
63	1	0	2	1	8.58223	1	1	20	3	3	3	3	1	0	3	1	3	0	2	2	2	0	2	1	-1.60312	-1.11342	-0.4897	3	3	9198	0
60	1	1	2	1	9.07108	1	0	2	0	0	0	1	0	0	0	1	0	0	2	2	2	0	2	1	-0.832973	-1.11342	0.280447	3	2	4158	0
54	2	0	2	1	10.1693	0	1	15	2	2	2	2	0	2	3	1	0	1	1	2	2	0	0	1	-1.35985	-1.11342	-0.24643	3	4	11520	0
52	1	2	2	1	10.0916	0	0	9	1	2	1	1	1	0	2	1	0	0	2	2	2	1	1	3	0.318989	1.19607	-0.877083	3	3	9198	0
64	2	0	2	2	8.96188	1	1	15	0	0	3	3	1	0	3	1	3	1	1	2	2	0	0	1	-1.54493	-1.11342	-0.431507	2	1	1732.5	0
54	1	1	2	2	8.82468	1	1	12	1	2	0	1	2	0	2	1	2	1	1	2	2	1	1	2	-0.172005	0.618698	-0.790703	3	3	8478	0
68	2	0	2	1	9.14847	1	0	6	2	0	1	1	1	0	0	1	0	0	2	2	2	0	0	1	-1.51633	-1.11342	-0.402907	3	4	13398	0
71	1	0	2	1	8.89013	1	1	13	2	2	1	2	1	2	0	2	1	0	1	2	1	1	2	1	-1.55592	-1.11342	-0.442504	3	4	9918	0
68	2	0	2	1	9.87612	1	1	10	3	0	2	0	1	0	3	1	0	0	2	2	2	0	0	1	-1.40479	-1.11342	-0.291371	3	3	5502	0
69	1	1	2	1	10.6078	1	0	4	0	0	0	3	1	0	0	0	0	0	1	2	2	1	2	2	0.0329879	0.618698	-0.585711	2	1	1732.5	0
63	1	0	2	1	8.96188	1	1	57	1	8	8	8	8	0	8	8	8	0	2	2	2	0	2	1	-1.54493	-1.11342	-0.431507	1	1	462	0
69	2	0	2	2	10.8993	1	1	20	3	3	2	2	1	0	3	2	3	1	1	2	1	0	0	1	-1.24795	-1.11342	-0.134531	3	3	9198	1
56	1	1	2	1	10.4073	1	0	9	2	0	1	0	0	0	3	1	2	0	2	2	2	1	2	2	0.00993437	0.618698	-0.608764	3	4	16852.5	0
60	2	0	2	2	9.88226	1	1	13	8	0	0	0	1	3	0	1	0	0	2	2	2	0	0	1	-1.40385	-1.11342	-0.290429	1	1	0	0
56	2	0	2	1	9.7892	0	1	20	3	3	3	3	0	0	3	2	2	1	2	2	2	0	0	1	-1.41811	-1.11342	-0.304694	3	4	16852.5	0
58	1	1	2	1	9.42867	0	1	10	1	0	2	2	0	0	2	1	2	0	2	2	2	1	2	1	-0.750754	-1.11342	0.362667	3	4	13398	0
69	2	1	2	2	9.92133	0	0	9	2	2	2	2	0	0	0	1	0	0	2	2	2	0	0	1	-0.637481	-1.11342	0.475939	3	3	9198	0
73	2	0	2	2	7.49554	0	1	15	2	2	2	2	0	2	2	1	2	0	2	2	2	0	0	1	-1.76969	-1.11342	-0.65627	3	3	6772.5	0
64	2	0	2	1	9.28173	1	1	17	3	0	2	2	2	2	2	2	1	1	1	2	2	0	0	1	-1.4959	-1.11342	-0.38248	2	2	2760	0
48	2	0	2	1	10.5956	1	1	33	3	3	8	2	1	2	3	1	8	2	2	2	2	0	0	1	-1.2945	-1.11342	-0.181082	3	3	5058	0
56	1	0	2	1	9.39099	1	1	69	3	8	8	8	8	8	8	2	8	8	2	1	2	0	2	1	-1.47915	-1.11342	-0.365731	3	3	6258	0
71	2	0	2	2	9.9988	1	1	22	3	3	3	3	0	2	3	1	3	1	2	2	2	1	0	1	-1.38599	-1.11342	-0.272566	3	3	8478	0
65	1	1	2	1	10.1186	1	1	19	3	3	3	3	1	3	0	0	3	0	2	2	2	1	2	1	-0.592124	-1.11342	0.521296	3	4	14238	0
59	2	0	2	1	8.59415	1	1	11	1	1	1	1	1	1	3	0	1	1	1	2	1	0	0	1	-1.60129	-1.11342	-0.487872	3	4	19278	0
62	1	0	2	1	10.6933	1	0	9	1	2	1	2	1	1	1	0	0	0	1	2	2	0	1	1	-1.27953	-1.11342	-0.16611	3	4	19278	0
70	2	0	2	2	10.1064	1	1	16	3	1	1	1	2	2	2	2	1	1	1	1	2	0	0	1	-1.36949	-1.11342	-0.256068	3	4	14238	0
47	2	0	2	1	10.2726	1	1	16	2	3	2	2	2	0	1	2	2	0	2	2	1	1	0	1	-1.34401	-1.11342	-0.230592	3	4	13972.5	0
51	1	1	2	1	10.4733	0	1	11	3	2	1	3	1	0	0	1	0	0	1	2	2	1	2	2	0.0175273	0.618698	-0.601171	3	2	3742.5	0
62	1	1	2	1	10.4597	0	1	22	3	3	3	3	1	0	3	0	3	3	2	1	2	0	2	2	0.0159561	0.618698	-0.602742	3	4	10972.5	1
54	2	0	2	1	9.57914	1	1	13	0	1	0	3	1	0	2	1	3	2	2	2	2	0	0	1	-1.45031	-1.11342	-0.336892	3	4	14238	0
50	2	0	2	1	12.54	0	1	14	3	3	0	0	0	0	3	0	3	2	2	2	2	0	0	1	-0.996459	-1.11342	0.116961	3	2	4158	1
50	1	1	2	1	9.58052	0	0	8	2	1	0	3	0	0	2	0	0	0	2	2	2	1	2	2	-0.0851117	0.618698	-0.70381	3	4	16852.5	0
51	1	1	2	1	9.8689	0	1	13	1	3	2	2	1	1	1	0	1	1	2	2	2	0	0	1	-0.649536	-1.11342	0.463884	2	1	1732.5	1
53	2	0	2	1	9.61113	1	1	23	3	2	8	1	1	2	2	2	2	0	1	2	2	0	0	1	-1.44541	-1.11342	-0.331989	3	3	6258	0
49	1	0	2	2	11.436	0	1	12	2	2	3	3	1	0	0	1	0	0	1	2	2	1	2	1	-1.16568	-1.11342	-0.0522622	3	3	6772.5	0
58	1	2	2	2	9.79144	0	0	6	0	0	0	2	2	0	0	0	2	0	2	2	2	1	2	3	0.314348	0.618698	-0.304351	3	4	19278	0
55	2	1	2	1	9.22227	1	0	7	1	0	1	1	1	0	1	2	0	0	2	2	2	0	0	2	-0.126297	0.618698	-0.744996	3	2	4158	0
55	1	2	2	1	10.6965	0	0	3	0	0	0	0	1	0	0	1	1	0	2	2	2	0	2	3	0.374617	1.19607	-0.821455	3	2	4158	0
70	1	1	2	1	9.44113	1	0	3	0	0	0	3	0	0	0	0	0	0	1	2	2	0	2	1	-0.747888	-1.11342	0.365532	3	3	8932.5	0
66	2	0	2	1	9.30747	1	0	9	3	0	2	1	0	0	3	0	0	0	2	2	2	0	0	1	-1.49195	-1.11342	-0.378534	3	3	6258	0
58	2	1	2	2	9.40096	0	1	24	3	3	3	3	0	3	3	1	3	2	2	2	2	0	0	1	-0.757125	-1.11342	0.356295	3	3	9198	0
54	2	2	2	1	8.33807	0	1	27	2	1	3	3	8	3	2	0	3	2	2	2	2	1	0	2	0.157715	1.19607	-1.03836	3	4	14798	0
74	2	2	2	2	10.5364	0	0	5	0	1	1	0	0	0	3	0	0	0	1	1	2	0	0	3	0.35989	1.19607	-0.836181	3	3	5058	0
67	2	0	2	1	11.312	0	0	9	1	3	2	2	1	0	0	0	0	0	2	2	2	0	0	1	-1.18469	-1.11342	-0.0712709	3	4	9360	0
68	1	1	2	1	10.3288	1	1	14	2	2	2	2	1	0	0	1	2	2	1	2	2	0	2	2	-0.543804	-1.11342	0.569616	2	1	1732.5	1
53	2	2	2	1	10.6638	0	1	12	3	3	1	1	1	0	0	1	2	0	2	2	2	0	0	3	0.371613	1.19607	-0.824458	3	2	4158	0
54	1	2	2	1	11.6396	1	1	17	3	3	3	3	1	0	0	1	3	0	2	1	2	1	2	3	0.461351	1.19607	-0.734721	3	2	4158	0
57	1	2	2	1	9.65246	0	0	6	2	2	1	1	0	0	0	0	0	0	1	1	2	0	2	2	0.278599	1.19607	-0.917473	3	2	3832.5	0
53	2	1	2	1	10.4241	0	0	9	2	3	3	0	0	0	0	1	0	0	2	2	2	1	0	2	0.0118631	0.618698	-0.606835	3	3	8032.5	0
63	2	0	2	2	8.97462	1	1	36	8	8	8	3	8	0	0	1	0	0	1	1	2	0	0	1	-1.54297	-1.11342	-0.429554	3	3	5932.5	0
47	2	0	2	1	11.0698	1	1	12	2	3	2	0	2	0	0	0	3	0	2	2	2	0	0	1	-1.22183	-1.11342	-0.108407	3	2	4158	0
52	1	0	1	1	10.344	0	0	7	3	0	3	1	0	0	0	0	0	0	2	2	2	1	2	1	-1.33307	-1.11342	-0.219653	3	2	3832.5	0
58	1	2	2	1	8.56674	1	0	1	0	0	0	1	0	0	0	0	0	0	1	2	2	1	2	2	0.178747	1.19607	-1.01732	3	2	4158	0
56	1	2	2	1	10.7831	1	1	15	3	3	3	3	1	0	0	0	1	1	2	2	2	1	2	3	0.382584	1.19607	-0.813487	3	2	3172.5	0
56	2	2	2	1	8.537	1	0	8	0	1	1	1	2	0	2	1	0	0	2	2	2	0	0	2	0.176011	1.19607	-1.02006	3	3	6258	0
58	1	2	2	1	9.04074	1	0	7	3	0	0	0	1	0	0	2	0	1	1	1	2	0	1	2	-0.147166	0.618698	-0.765865	3	4	16852.5	0
64	2	0	2	1	11.0729	1	1	32	3	2	2	0	8	0	0	1	8	8	1	1	2	1	0	1	-1.22135	-1.11342	-0.10793	2	1	1732.5	0
65	1	0	2	1	8.3939	0	1	12	0	1	9	0	0	0	2	0	0	0	2	2	2	1	2	1	-1.63199	-1.11342	-0.518569	3	4	13912.5	0
73	2	0	2	2	9.52369	1	1	10	2	1	2	3	0	0	0	0	2	0	1	2	2	0	0	1	-1.45881	-1.11342	-0.345392	3	2	3172.5	0
76	2	0	2	2	10.7727	0	1	16	3	2	3	2	0	0	2	1	3	0	1	2	2	0	0	1	-1.26736	-1.11342	-0.153943	2	1	1732.5	0
55	2	1	2	1	10.7506	1	1	36	2	8	1	8	8	1	3	1	2	2	2	2	2	0	0	2	-0.446822	-1.11342	0.666598	3	3	4458	1
57	1	2	2	1	10.2901	0	1	10	1	1	1	1	1	1	2	1	1	0	2	2	2	0	0	3	0.337243	1.19607	-0.858828	3	4	19278	0
58	2	0	2	2	9.96364	0	1	18	3	3	3	2	0	0	3	1	3	0	2	2	2	0	0	1	-1.39138	-1.11342	-0.277955	3	4	15804	0
57	2	0	2	1	9.81575	1	1	15	3	2	3	3	0	1	3	0	0	0	1	2	2	0	0	1	-1.41404	-1.11342	-0.300624	3	4	19278	0
61	1	2	2	1	10.3625	1	1	15	2	2	3	3	1	0	2	2	0	0	2	2	2	0	2	3	0.3439	1.19607	-0.852171	3	2	4158	0
59	1	1	2	1	9.90847	0	0	9	3	0	2	2	1	0	0	0	1	0	2	2	1	1	0	1	-0.640436	-1.11342	0.472984	3	3	9198	0
60	2	0	2	1	9.04829	1	1	17	2	3	2	3	0	1	2	0	3	1	1	1	2	0	0	1	-1.53168	-1.11342	-0.418261	3	3	5040	1
61	1	0	2	1	7.74066	1	1	22	3	3	3	3	0	0	3	1	3	3	2	2	2	0	2	1	-1.73212	-1.11342	-0.618697	3	3	4432.5	1
63	1	1	2	1	9.39349	0	1	27	0	2	9	2	1	0	3	2	8	0	1	2	2	1	2	1	-0.758842	-1.11342	0.354578	3	2	4158	0
63	2	0	2	1	11.0744	1	0	1	0	0	0	0	1	0	0	0	0	0	1	1	2	0	0	1	-1.22111	-1.11342	-0.107692	3	4	19278	0
67	1	1	2	1	10.8735	1	1	11	1	2	3	0	0	0	3	1	0	1	1	2	2	1	2	2	0.0635316	0.618698	-0.555167	3	4	19278	0
51	2	1	2	1	9.57637	1	1	18	3	3	3	3	0	1	1	2	1	1	2	2	2	0	0	2	-0.0855891	0.618698	-0.704288	1	1	0	0
52	1	1	2	1	9.88104	0	0	8	1	1	0	1	0	1	0	1	0	3	1	2	2	1	2	1	-0.646745	-1.11342	0.466676	1	1	462	0
61	1	2	2	1	10.4893	1	0	0	0	0	0	0	0	0	0	0	0	0	2	2	1	0	2	3	0.421322	0.618698	-0.197377	3	4	11812.5	0
57	2	1	2	1	10.9819	1	1	18	2	8	1	1	1	1	2	1	1	0	2	2	2	0	0	2	0.0759922	0.618698	-0.542706	3	2	3832.5	0
50	2	1	2	1	9.52952	1	1	15	3	1	2	3	1	0	3	2	0	0	2	2	2	0	0	1	-0.727566	-1.11342	0.385854	3	3	6258	0
53	1	2	2	1	9.10186	1	1	10	3	2	1	2	0	0	0	2	0	0	2	1	2	0	2	2	0.227961	1.19607	-0.96811	3	4	10542	0
50	2	0	2	1	10.1542	1	0	8	2	3	2	0	0	0	0	1	0	0	2	2	2	0	0	1	-1.36216	-1.11342	-0.248739	3	3	9198	0
48	1	2	2	1	10.0986	1	0	9	0	0	0	0	8	0	0	1	0	0	2	2	2	0	2	3	0.319634	1.19607	-0.876437	3	4	14798	0
48	2	1	2	1	9.6178	1	0	0	0	0	0	0	0	0	0	0	0	0	2	2	2	0	0	2	-0.080826	0.618698	-0.699524	3	4	16338	0
53	1	1	2	1	10.71	0	0	6	2	2	1	0	1	0	0	0	0	0	2	2	2	1	2	2	0.0447303	0.618698	-0.573968	3	4	16852.5	0
65	1	0	2	1	10.1105	1	1	43	3	0	1	3	8	0	3	8	8	9	1	1	2	0	1	1	-1.36886	-1.11342	-0.255444	2	1	1732.5	0
64	2	0	2	1	11.5419	1	1	18	3	3	1	3	0	0	3	1	3	1	2	1	2	0	0	1	-1.14946	-1.11342	-0.0360362	3	3	9198	0
70	1	0	2	1	10.7451	0	1	15	3	0	3	3	1	0	2	1	0	2	2	2	2	0	1	1	-1.2716	-1.11342	-0.158178	3	4	10638	0
56	1	2	2	1	10.4533	1	0	2	0	1	1	0	0	0	0	0	0	0	2	2	2	1	2	3	0.352255	1.19607	-0.843816	3	3	7638	0
54	2	0	2	1	10.0284	1	1	19	1	3	2	3	0	2	3	2	1	2	1	2	2	0	0	1	-1.38146	-1.11342	-0.268035	2	1	1732.5	0
67	2	0	2	1	9.3853	1	1	12	2	2	3	2	2	0	1	0	0	0	2	2	2	0	0	1	-1.48002	-1.11342	-0.366604	3	3	6772.5	0
74	1	2	2	1	10.5294	0	0	2	0	0	0	0	1	0	1	0	0	0	1	2	2	1	1	3	1.00484	1.19607	-0.19123	1	1	462	0
72	2	1	2	2	11.9596	0	0	3	0	0	0	2	1	0	0	0	0	0	1	2	2	0	0	2	-0.168834	-1.11342	0.944587	2	1	1147.5	0
67	2	0	2	1	10.5055	0	1	15	2	3	1	2	1	1	2	1	2	0	2	2	2	0	0	1	-1.30832	-1.11342	-0.194897	1	1	0	0
71	1	0	2	1	10.4056	0	1	12	0	8	0	3	0	0	0	1	0	0	2	2	2	1	2	1	-1.32363	-1.11342	-0.210207	3	4	19278	0
71	2	0	2	1	11.3397	0	1	20	3	3	2	3	0	1	3	2	3	0	1	1	2	1	0	1	-1.18045	-1.11342	-0.0670279	3	3	6795	0
68	1	0	2	1	11.0047	1	0	4	0	0	0	0	1	1	0	2	0	0	1	2	2	0	2	1	-1.23181	-1.11342	-0.118385	2	1	1732.5	0
64	2	1	2	1	9.68034	1	1	23	0	3	3	3	8	0	0	1	2	3	1	2	2	0	0	2	-0.0736363	0.618698	-0.692335	3	4	10542	1
68	1	1	2	1	10.5805	1	0	0	0	0	0	0	0	0	0	0	0	0	1	1	1	1	2	2	-0.485921	-1.11342	0.627499	2	1	1732.5	1
55	2	0	2	1	10.9133	1	1	55	3	8	8	8	8	1	3	0	8	8	1	2	2	0	0	1	-1.24581	-1.11342	-0.132394	1	1	0	0
55	1	2	2	1	9.22128	0	1	12	2	2	2	2	1	0	2	1	0	0	2	2	2	1	2	2	0.238944	1.19607	-0.957128	3	3	6858	0
52	2	1	2	2	11.2218	0	1	19	1	3	2	2	1	0	3	1	3	3	1	2	2	0	0	2	-0.33848	-1.11342	0.774941	3	3	6772.5	1
61	1	2	2	1	10.4711	0	1	19	1	1	3	3	1	3	2	1	2	2	1	1	2	0	1	3	0.353886	1.19607	-0.842185	2	1	1732.5	0
66	2	0	2	1	11.3273	1	1	27	3	0	3	8	1	0	8	1	0	3	2	2	2	0	0	1	-1.18235	-1.11342	-0.0689279	1	1	0	0
70	1	0	2	1	10.2014	1	1	24	3	3	0	0	1	3	3	0	3	8	1	2	2	0	2	1	-1.35494	-1.11342	-0.241516	1	1	0	0
54	2	2	2	1	10.0215	1	1	11	2	3	1	2	1	0	0	1	1	0	1	1	2	0	0	3	0.312537	1.19607	-0.883534	3	4	12078	0
57	1	2	2	1	10.9543	1	1	18	2	3	3	3	1	2	0	1	3	0	1	2	2	0	2	3	0.398329	1.19607	-0.797742	3	3	9198	0
57	2	0	2	1	9.89586	1	1	12	3	1	0	1	1	1	1	2	1	1	1	1	2	0	0	1	-1.40177	-1.11342	-0.288345	3	3	6258	0
75	1	2	2	2	9.94655	0	0	1	0	0	0	0	1	0	0	0	0	0	2	2	2	0	2	3	0.305646	1.19607	-0.890425	3	3	9198	0
71	2	1	2	2	10.1294	0	1	19	3	0	2	0	1	3	3	1	3	3	2	2	2	0	0	2	-0.022009	0.618698	-0.640707	3	4	16338	1
50	2	1	2	1	11.1246	0	1	13	3	0	2	0	1	0	2	1	2	2	2	2	2	1	0	2	-0.360818	-1.11342	0.752602	3	4	19278	0
53	1	2	2	1	9.79256	0	0	9	0	2	3	0	2	0	0	2	0	0	2	2	2	0	2	2	0.291483	1.19607	-0.904588	3	3	8932.5	0
64	2	0	2	2	11.9279	1	1	11	2	1	1	1	0	1	2	0	1	2	2	2	2	0	0	1	-1.09028	-1.11342	0.0231373	3	3	6318	0
56	2	0	2	1	10.5374	1	0	5	0	1	2	0	0	0	0	1	1	0	2	2	2	0	0	1	-1.30343	-1.11342	-0.190006	3	3	7758	0
54	1	1	2	1	11.0674	0	1	10	0	2	2	1	0	2	2	1	0	0	1	2	2	1	2	2	0.0858239	0.618698	-0.532875	3	4	19278	0
70	1	1	2	1	9.05486	1	1	16	2	0	2	2	2	0	2	2	2	2	1	2	2	0	1	1	-0.836703	-1.11342	0.276717	2	2	2100	0
64	2	0	2	1	10.8049	0	0	9	3	0	2	0	0	0	3	1	0	0	1	2	2	0	0	1	-1.26243	-1.11342	-0.14901	3	3	9198	1
66	1	2	2	1	7.63046	1	1	17	0	8	1	2	0	1	3	1	1	0	1	2	2	0	2	2	0.0926374	1.19607	-1.10343	3	3	8478	0
64	2	1	2	1	9.56486	1	1	19	3	1	2	2	1	3	3	1	0	3	2	2	2	0	0	1	-0.71944	-1.11342	0.39398	3	2	4158	0
71	2	1	2	2	8.52635	1	0	4	0	0	0	3	0	0	0	1	0	0	1	2	1	1	0	1	-0.958218	-1.11342	0.155202	3	3	5040	0
56	1	1	2	1	9.70137	1	0	6	0	0	0	0	1	0	3	2	0	0	1	2	2	0	2	2	-0.0712189	0.618698	-0.689917	3	3	9198	0
55	2	1	2	1	9.78155	1	0	0	0	0	0	0	0	0	0	0	0	0	2	2	2	0	0	2	-0.0620019	0.618698	-0.6807	3	4	14238	0
77	2	1	2	2	10.5161	0	1	28	3	1	8	3	1	1	0	0	8	3	2	2	2	1	0	3	0.42543	0.618698	-0.193268	2	1	1732.5	0
52	1	1	2	1	9.43028	1	1	23	2	3	1	8	1	0	3	2	0	3	2	1	2	1	2	2	-0.102384	0.618698	-0.721083	1	1	0	0
48	2	0	2	1	9.87251	0	1	19	3	3	0	3	2	3	0	1	3	1	1	2	2	0	0	1	-1.40534	-1.11342	-0.291923	3	3	9198	0
65	1	2	2	1	10.3128	1	1	26	0	8	8	8	1	0	0	1	0	0	2	1	2	0	2	3	0.339328	1.19607	-0.856743	3	3	4612.5	0
64	2	0	2	1	9.44145	1	0	2	0	0	0	0	1	0	0	1	0	0	2	2	2	0	0	1	-1.47142	-1.11342	-0.357997	3	3	6772.5	0
50	2	0	2	1	10.6098	0	1	15	3	1	1	0	8	0	1	1	0	0	2	2	2	1	0	1	-1.29233	-1.11342	-0.178911	3	4	19278	0
51	1	2	2	1	10.1464	0	1	11	3	0	0	1	1	2	2	2	0	0	1	1	2	1	2	3	0.324029	1.19607	-0.872042	3	4	16338	0
49	1	0	2	1	9.51266	1	1	18	1	3	3	3	2	1	1	2	2	0	2	2	2	0	2	1	-1.4605	-1.11342	-0.347082	3	4	10080	0
76	2	0	2	1	10.0737	0	1	45	8	8	8	8	1	8	3	1	0	0	2	2	2	1	0	1	-1.37451	-1.11342	-0.261092	3	3	9198	0
78	1	1	2	1	10.0051	0	1	75	3	8	8	8	8	8	8	8	8	8	1	2	2	1	2	1	-0.61821	-1.11342	0.49521	1	1	0	0
84	2	1	2	2	10.7309	0	1	70	8	8	8	8	8	3	3	8	8	8	1	2	1	1	0	2	-0.451331	-1.11342	0.662089	3	4	10518	0
70	1	1	1	1	9.2191	1	1	24	3	3	3	3	1	2	3	1	2	3	1	1	2	1	0	1	-0.798939	-1.11342	0.314481	2	1	1732.5	0
82	1	2	2	1	11.748	1	1	11	1	2	0	3	1	1	2	0	0	1	2	2	2	0	2	3	0.614253	0.618698	-0.00444542	2	1	1732.5	0
66	1	1	2	2	10.2234	1	0	5	0	0	0	1	1	0	2	1	0	0	2	2	2	1	2	1	-0.568029	-1.11342	0.545391	3	4	15615	0
75	1	2	2	1	11.5642	1	0	0	0	0	0	0	0	0	0	0	0	0	2	2	2	1	1	3	0.454419	1.19607	-0.741652	3	3	7038	0
74	2	1	2	1	10.0437	1	1	12	3	0	2	3	1	0	3	0	0	0	2	2	2	0	0	2	-0.0318661	0.618698	-0.650565	3	3	9198	0
72	2	0	2	2	10.499	1	1	14	2	1	2	2	1	1	3	1	0	1	2	2	2	0	0	1	-1.30931	-1.11342	-0.195891	3	4	13518	0
66	2	1	2	1	9.92525	1	1	11	2	2	2	1	0	0	0	1	3	0	2	2	2	0	0	2	-0.0454816	0.618698	-0.66418	2	1	1732.5	0
55	2	1	2	2	8.55256	0	1	20	2	1	2	3	1	3	2	2	2	2	2	2	2	0	0	1	-0.952192	-1.11342	0.161228	3	4	16398	0
68	1	1	2	2	10.1887	0	1	28	8	1	1	0	1	0	3	2	3	9	1	2	2	1	2	1	-0.576014	-1.11342	0.537406	2	1	1095	0
74	1	1	2	1	9.84797	1	1	18	0	0	0	0	8	9	0	0	1	0	2	2	2	1	1	1	-0.654347	-1.11342	0.459074	3	3	7760	0
68	2	0	2	1	9.26483	1	1	10	9	0	0	1	0	0	0	0	0	0	2	2	2	0	0	1	-1.49849	-1.11342	-0.38507	3	3	8932.5	0
77	1	2	2	1	11.5049	1	0	5	0	0	0	2	0	0	1	1	0	1	1	2	2	1	2	3	0.448966	1.19607	-0.747106	1	1	0	1
75	2	1	2	2	9.05952	0	1	10	2	1	1	1	1	0	2	2	0	0	1	2	2	1	0	1	-0.835631	-1.11342	0.277789	3	3	5598	0
58	2	0	1	1	8.93696	0	1	11	2	1	2	3	0	0	3	0	0	0	2	2	2	0	0	1	-1.54875	-1.11342	-0.435327	2	1	1732.5	0
58	1	2	1	1	9.82011	0	1	15	2	2	1	1	2	0	3	1	3	0	2	2	2	0	2	2	0.294017	1.19607	-0.902054	3	4	12078	0
68	1	1	2	1	8.33327	1	1	11	0	0	0	3	2	0	1	2	3	0	2	2	2	0	2	1	-1.00261	-1.11342	0.110808	2	1	1188	0
66	2	0	2	1	9.81793	0	0	8	0	1	1	3	1	0	1	0	0	1	2	2	2	0	0	1	-1.41371	-1.11342	-0.30029	3	4	17118	0
71	2	1	2	2	9.61607	1	1	20	3	2	3	2	1	0	3	2	3	1	2	1	1	0	1	1	-0.707666	-1.11342	0.405754	3	3	6258	1
51	1	1	1	2	10.3631	0	0	9	2	0	1	1	1	0	3	1	0	0	2	2	2	0	2	2	-0.535902	-1.11342	0.577518	3	3	9198	0
77	2	0	2	1	9.83628	1	1	21	2	2	3	2	0	2	3	1	3	3	2	2	2	0	0	1	-1.4109	-1.11342	-0.297477	3	2	4158	0
78	1	1	2	1	9.01918	1	1	10	1	1	1	1	1	1	0	1	1	2	1	2	2	0	1	2	-0.149645	0.618698	-0.768343	3	3	9198	0
72	2	1	2	2	8.02617	1	1	24	3	3	3	3	1	0	3	2	3	3	1	2	2	0	0	1	-1.07322	-1.11342	0.040199	1	1	0	1
75	2	0	2	1	10.0502	1	1	11	0	0	3	1	0	1	3	0	3	0	2	2	1	0	0	1	-1.37811	-1.11342	-0.26469	3	4	14538	1
78	1	1	2	1	10.2932	1	1	32	0	0	8	3	0	9	3	0	9	0	1	2	2	0	0	3	0.391253	0.618698	-0.227445	3	3	5040	0
57	2	1	2	1	8.88184	0	0	9	0	0	0	0	8	0	0	1	0	0	2	2	2	0	0	1	-0.876484	-1.11342	0.236936	3	2	4158	0
70	2	1	2	1	8.9411	0	1	12	3	0	3	3	2	0	0	1	0	0	1	2	2	0	0	1	-0.862858	-1.11342	0.250562	2	1	1732.5	1
70	1	1	2	1	10.4779	0	0	2	0	0	0	0	1	0	1	0	0	0	1	2	2	1	2	2	0.0180463	0.618698	-0.600652	3	3	6772.5	0
68	1	1	2	1	10.0982	1	1	20	3	2	3	3	1	3	3	2	0	0	1	2	1	1	1	1	-0.596807	-1.11342	0.516613	3	4	12798	0
64	2	0	2	1	9.72197	1	1	36	0	8	8	2	0	0	2	8	8	0	2	2	1	1	0	1	-1.42842	-1.11342	-0.314999	2	2	2595	0
73	2	0	2	2	10.3462	1	0	9	0	0	1	1	1	0	2	1	3	0	2	2	2	1	1	1	-1.33273	-1.11342	-0.219308	3	3	7038	0
71	2	1	2	1	9.84903	1	1	12	1	1	1	3	2	1	0	2	0	1	1	2	2	0	0	2	-0.0542437	0.618698	-0.672942	3	3	6772.5	0
71	1	1	2	1	10.1133	1	1	11	1	1	1	1	1	1	3	2	0	0	2	2	2	0	1	2	-0.023858	0.618698	-0.642556	3	3	8212.5	0
79	2	0	2	2	9.58603	1	1	81	9	8	8	8	8	8	8	8	8	8	1	2	2	0	0	1	-1.44926	-1.11342	-0.335836	2	1	1732.5	0
72	2	1	2	1	9.86408	0	1	20	2	2	2	2	2	2	3	2	2	1	1	2	2	0	0	1	-0.650643	-1.11342	0.462777	3	3	5535	0
73	1	1	2	1	9.50226	0	1	17	1	2	2	2	1	1	2	2	2	2	1	1	2	0	1	1	-0.733834	-1.11342	0.379587	3	4	15336	0
67	2	1	2	1	9.85009	1	1	21	3	2	3	2	0	2	3	1	3	2	2	2	2	0	0	1	-0.653861	-1.11342	0.459559	3	4	14958	0
67	2	1	2	1	10.2256	1	1	16	1	3	1	3	2	0	3	2	1	0	2	2	2	1	0	2	-0.0109562	0.618698	-0.629655	3	4	11358	0
67	1	1	2	1	9.81192	1	0	2	0	0	0	0	1	0	0	1	0	0	2	2	2	1	2	1	-0.662636	-1.11342	0.450784	3	2	4158	0
71	1	1	1	1	8.30588	0	1	14	1	3	2	3	2	0	2	1	0	0	1	2	2	0	2	2	-0.231647	0.618698	-0.850345	2	1	1732.5	0
70	1	0	2	2	6.55108	0	1	10	0	0	0	0	1	0	0	9	0	0	2	2	2	1	2	1	-1.91446	-1.11342	-0.801039	3	3	9198	0
80	2	1	2	2	9.45485	1	1	14	2	2	1	1	2	1	1	2	1	1	2	2	2	0	0	2	-0.0995589	0.618698	-0.718257	3	4	10575	0
76	2	1	2	1	9.36495	0	0	5	2	1	1	1	0	0	0	0	0	0	2	2	2	1	0	1	-0.765405	-1.11342	0.348015	3	4	16338	0
81	1	1	2	1	9.4525	0	0	4	1	0	1	0	0	0	0	1	1	0	2	2	2	1	1	2	-0.0998293	0.618698	-0.718528	3	3	7290	0
62	1	1	2	1	9.52661	1	1	26	3	3	3	3	0	0	3	0	3	8	1	2	2	1	2	1	-0.728236	-1.11342	0.385185	3	4	11358	0
61	2	1	2	1	8.84793	1	1	12	1	1	2	1	2	1	1	0	3	0	2	2	2	0	0	1	-0.884279	-1.11342	0.229142	3	3	5598	0
82	2	0	2	2	9.67407	1	1	22	3	2	3	3	1	0	3	1	3	3	1	2	2	1	0	1	-1.43576	-1.11342	-0.32234	3	3	9198	0
75	1	2	2	1	12.019	0	1	18	3	3	3	3	0	1	2	1	2	0	2	2	2	1	1	3	0.496252	1.19607	-0.69982	3	3	9198	1
52	2	2	1	1	10.3288	0	1	12	1	1	1	1	2	0	3	2	0	1	1	2	2	1	0	3	0.340797	1.19607	-0.855274	1	1	598	0
51	1	1	1	1	10.0248	0	1	10	0	0	2	0	1	0	3	1	1	2	2	2	2	1	2	2	-0.0340348	0.618698	-0.652733	2	2	2298	0
52	2	0	1	1	9.43188	1	0	6	1	0	0	0	2	0	3	0	0	0	1	1	1	0	0	1	-1.47288	-1.11342	-0.359464	3	3	6772.5	0
53	1	1	1	1	8.89355	0	1	11	2	2	1	0	1	0	3	2	0	0	1	2	2	1	1	1	-0.873792	-1.11342	0.239628	2	1	1732.5	0
68	2	1	1	2	7.59689	0	1	26	3	3	3	3	2	2	3	1	3	3	1	2	2	0	0	1	-1.17192	-1.11342	-0.0585012	2	2	2632.5	0
64	1	2	1	1	9.99953	0	0	6	1	0	0	0	1	0	3	1	0	0	2	2	2	1	1	3	0.310518	1.19607	-0.885553	1	1	462	0
64	2	1	2	2	9.59151	1	1	10	1	2	2	1	1	0	2	1	0	0	2	2	2	0	0	2	-0.0838484	0.618698	-0.702547	2	2	2632.5	0
66	1	1	2	1	6.68461	1	0	6	2	2	1	1	0	0	0	0	0	0	1	2	2	0	2	1	-1.38168	-1.11342	-0.268256	3	4	10638	0
59	2	1	2	1	10.3291	1	1	17	3	3	3	3	2	0	0	0	0	3	1	1	1	0	0	2	0.000951111	0.618698	-0.617747	2	1	1732.5	0
47	1	1	1	1	8.96521	0	1	11	1	1	1	1	2	1	1	2	1	0	1	2	2	1	2	2	-0.155849	0.618698	-0.774548	3	4	16852.5	0
50	2	1	1	1	8.75983	1	0	1	0	0	0	0	1	0	0	0	0	0	2	2	2	0	0	1	-0.904537	-1.11342	0.208883	3	4	13398	0
45	2	2	1	1	9.15271	0	1	13	1	2	3	1	1	0	3	2	0	0	2	2	2	1	0	2	0.232637	1.19607	-0.963434	3	3	6258	0
47	1	1	1	1	8.11073	1	1	15	3	2	3	1	1	0	1	1	3	0	2	2	2	1	2	1	-1.05378	-1.11342	0.0596407	3	3	4612.5	0
80	1	1	2	1	11.0173	0	1	23	2	8	2	2	1	0	2	1	3	2	2	2	2	0	0	2	0.0800641	0.618698	-0.538634	2	1	1732.5	0
64	2	1	2	1	9.31902	1	1	26	3	3	3	3	1	3	3	1	3	3	2	2	2	0	0	1	-0.775966	-1.11342	0.337454	3	3	7548	0
64	1	1	2	1	11.0578	0	0	9	3	0	0	2	1	0	0	1	2	0	2	2	2	0	2	2	-0.376169	-1.11342	0.737252	3	4	14958	0
76	2	0	2	2	10.2236	0	1	33	1	9	3	3	1	0	3	1	3	9	2	2	2	0	0	1	-1.35153	-1.11342	-0.238106	1	1	0	0
68	1	1	2	1	10.0908	0	0	7	2	1	1	2	0	0	0	1	0	0	2	2	2	1	2	2	-0.02645	0.618698	-0.645149	3	4	16398	0
67	2	1	2	1	10.8147	0	0	5	1	0	1	1	2	0	0	0	0	0	1	2	2	0	0	2	-0.432064	-1.11342	0.681356	3	4	11598	0
76	2	0	2	2	8.74353	1	1	21	0	8	1	2	2	0	3	2	3	0	2	2	1	0	0	1	-1.5784	-1.11342	-0.464976	3	3	5058	0
52	2	1	2	1	9.11603	1	1	15	0	0	1	0	2	0	3	1	0	8	2	2	2	0	0	1	-0.822637	-1.11342	0.290783	3	3	7038	0
53	1	1	2	1	10.0213	1	0	6	1	1	0	1	1	0	0	2	0	0	2	2	2	0	1	2	-0.0344428	0.618698	-0.653141	3	3	5332.5	0
89	1	1	2	1	9.872	1	1	14	9	0	2	3	0	0	0	0	0	0	1	2	2	1	2	1	-0.648823	-1.11342	0.464597	1	1	495	0
82	2	0	2	1	9.96928	1	1	17	3	3	2	2	1	2	0	1	2	1	1	1	2	0	0	1	-1.39051	-1.11342	-0.277091	3	3	5040	0
85	1	1	2	2	9.68409	0	0	2	0	0	1	0	1	0	0	0	0	0	1	2	2	1	0	1	-0.692028	-1.11342	0.421392	3	2	4158	0
55	2	2	2	1	10.836	1	1	10	3	0	1	1	0	0	3	1	1	0	1	2	2	0	0	3	0.387452	1.19607	-0.808619	3	2	4158	0
66	2	0	2	1	9.36734	1	1	30	3	9	9	3	2	0	3	1	0	0	1	1	1	0	0	1	-1.48278	-1.11342	-0.369357	3	4	10218	1
66	1	1	2	1	9.90688	0	1	21	1	1	2	1	0	3	2	1	2	8	1	2	1	1	0	2	-0.0475932	0.618698	-0.666292	3	4	17838	0
62	1	1	2	2	11.7901	1	0	5	0	1	0	0	2	0	1	0	1	0	1	1	2	1	2	2	-0.207807	-1.11342	0.905613	3	2	4132.5	0
65	2	0	1	2	10.9036	1	1	90	9	9	9	9	9	9	9	9	9	9	1	2	2	0	0	1	-1.2473	-1.11342	-0.133881	3	2	3832.5	1
69	1	1	1	1	9.91046	1	1	14	2	0	2	3	1	0	1	2	3	0	1	2	2	1	2	1	-0.639979	-1.11342	0.473441	3	2	4158	0
55	1	2	1	1	9.35531	0	1	13	3	3	3	0	0	0	3	1	0	0	2	2	2	1	0	2	0.25127	1.19607	-0.944802	3	3	8932.5	0
53	2	1	1	1	10.6643	0	1	16	2	2	2	0	1	2	2	1	2	2	2	2	2	0	0	2	0.03948	0.618698	-0.579219	3	4	13912.5	0
59	2	2	2	1	9.47486	1	0	1	0	1	0	0	0	0	0	0	0	0	2	2	2	0	0	2	0.262265	1.19607	-0.933806	3	2	4158	0
62	1	2	2	1	7.26962	1	0	8	0	0	0	0	8	0	0	0	0	0	2	2	2	0	1	2	-0.0722017	0.618698	-0.6909	3	2	4158	0
67	1	1	1	1	10.0791	0	0	4	0	0	0	0	1	0	3	0	0	0	2	2	2	1	2	2	-0.0277924	0.618698	-0.646491	2	2	2332.5	1
68	2	1	1	1	10.7946	0	0	7	0	0	1	3	1	0	1	1	0	0	2	2	2	0	0	2	-0.43669	-1.11342	0.67673	3	2	4158	0
64	2	0	1	1	9.71879	0	1	12	2	0	3	3	1	0	0	0	3	0	2	2	2	0	0	1	-1.42891	-1.11342	-0.315485	3	4	10972.5	1
65	2	0	2	1	5.32788	1	1	25	0	8	8	2	1	2	1	0	2	1	2	2	1	0	0	1	-2.10195	-1.11342	-0.988534	3	4	10578	0
65	1	1	2	1	10.36	1	0	5	0	1	1	1	1	1	0	0	0	0	1	2	2	0	2	2	-0.536614	-1.11342	0.576806	2	2	2212.5	0
50	2	1	2	1	10.3766	1	0	0	0	0	0	0	0	0	0	0	0	0	2	2	2	0	0	2	-0.532801	-1.11342	0.580619	3	4	13398	0
53	1	2	1	1	8.24801	0	0	1	0	0	0	0	0	0	1	0	0	0	2	2	2	0	2	2	0.149433	1.19607	-1.04664	3	4	13252.5	0
64	1	1	2	1	8.26771	0	0	1	1	0	0	0	0	0	0	0	0	0	1	2	2	1	2	1	-1.01769	-1.11342	0.0957337	3	4	12078	0
63	2	0	2	1	9.42222	0	1	20	3	3	3	3	1	0	3	1	3	0	2	2	2	0	0	1	-1.47437	-1.11342	-0.360945	2	1	1732.5	0
55	2	1	2	1	10.8773	0	1	10	2	0	2	2	0	2	1	0	0	1	2	2	2	0	0	2	-0.417683	-1.11342	0.695737	3	3	5722.5	0
57	1	1	2	1	9.88022	1	0	6	0	0	0	1	1	0	3	1	0	0	1	2	2	1	0	2	-0.0506584	0.618698	-0.669357	2	1	758	0
53	2	2	1	1	10.2036	0	1	13	3	2	2	3	0	0	3	0	0	0	2	2	2	0	0	3	0.329286	1.19607	-0.866785	3	2	4158	0
61	2	0	2	1	10.8437	0	1	13	2	2	1	3	1	0	3	1	0	0	2	2	2	0	0	1	-1.25648	-1.11342	-0.143059	3	4	16852.5	0
62	1	1	2	1	10.1214	0	1	10	0	0	0	3	1	0	3	0	2	1	1	2	2	1	2	2	-0.0229297	0.618698	-0.641628	3	2	3832.5	0
60	2	1	2	1	9.82239	0	0	1	0	0	0	0	1	0	0	0	0	0	1	1	2	0	0	1	-0.66023	-1.11342	0.45319	3	3	6942	0
65	1	1	2	1	10.217	1	0	4	0	0	0	0	1	0	3	0	0	0	2	2	2	0	2	1	-0.569503	-1.11342	0.543917	3	4	12240	0
63	2	0	2	2	9.74625	1	1	38	3	0	0	0	8	8	0	8	3	8	1	2	2	0	0	1	-1.4247	-1.11342	-0.311277	2	1	900	0
68	1	1	2	2	8.304	1	0	1	0	0	0	0	1	0	0	0	0	0	1	2	2	0	1	1	-1.00934	-1.11342	0.104079	3	3	6258	0
67	1	1	2	1	7.98617	0	1	16	2	2	2	2	1	0	2	1	2	2	1	1	2	1	2	1	-1.08242	-1.11342	0.031001	3	3	5640	0
64	2	1	2	1	9.76881	0	1	17	2	2	2	1	0	2	3	2	3	0	2	2	2	1	2	1	-0.672548	-1.11342	0.440872	1	1	462	0
65	2	2	2	1	11.1237	1	0	3	0	0	0	0	0	0	3	0	0	0	1	1	2	0	0	3	0.41391	1.19607	-0.782161	3	4	12372.5	0
78	1	1	2	1	11.6122	1	0	3	0	0	0	0	0	0	3	0	0	0	1	2	2	0	1	2	0.148456	0.618698	-0.470243	3	2	4158	1
54	1	1	2	1	10.71	0	0	9	3	0	0	2	1	0	0	1	0	2	2	1	1	1	1	2	0.0447303	0.618698	-0.573968	3	3	4342.5	0
53	2	0	2	1	10.922	0	0	2	0	0	0	0	1	0	1	0	0	0	2	2	2	1	0	1	-1.24448	-1.11342	-0.13106	3	4	16338	0
63	1	1	2	1	10.3583	0	1	28	0	3	8	3	8	3	3	0	0	0	1	2	2	1	2	2	0.0042969	0.618698	-0.614402	3	4	10080	0
63	2	0	2	1	10.0579	0	1	19	3	1	2	3	1	2	3	1	2	1	1	2	1	0	0	1	-1.37692	-1.11342	-0.263503	2	2	2100	0
67	2	1	2	1	10.359	1	0	0	0	0	0	0	0	0	0	0	0	0	2	2	1	0	0	2	0.00438434	0.618698	-0.614314	3	3	4612.5	0
69	1	0	2	1	10.5034	0	0	3	0	0	0	0	0	0	3	0	0	0	2	2	2	0	2	1	-1.30864	-1.11342	-0.195216	3	3	8932.5	0
54	2	2	2	1	10.4382	0	1	10	1	1	1	2	1	1	0	1	1	1	2	2	2	0	0	3	0.350865	1.19607	-0.845206	3	3	6772.5	0
56	1	1	2	1	10.5273	0	0	7	1	1	1	1	1	1	0	0	0	1	2	2	2	0	1	2	-0.498158	-1.11342	0.615263	3	2	4002	0
74	2	1	2	1	10.3853	1	1	26	3	3	3	3	0	3	3	2	3	3	2	2	1	0	0	2	-0.530804	-1.11342	0.582616	1	1	462	0
78	1	1	2	1	10.3056	1	0	5	0	2	1	1	1	0	0	0	0	0	2	2	2	1	1	2	-0.00175434	0.618698	-0.620453	3	2	3892.5	0
59	2	2	2	1	10.5749	0	1	21	3	3	2	3	2	0	3	2	0	3	2	2	2	0	0	3	0.363435	1.19607	-0.832636	1	1	0	0
54	1	2	2	1	9.49401	0	0	5	0	0	1	2	1	0	0	1	0	0	2	2	1	1	2	2	0.264027	1.19607	-0.932045	3	4	15120	0
53	2	2	2	1	10.9252	0	0	9	2	1	1	1	0	1	3	0	0	0	2	2	2	0	0	3	0.395654	1.19607	-0.800418	3	2	3600	0
68	2	1	2	1	10.4457	0	1	16	3	3	2	2	1	0	3	2	0	0	2	2	2	0	0	2	0.0143463	0.618698	-0.604352	3	3	9198	0
72	1	1	2	1	11.0619	0	0	3	0	1	0	1	0	0	1	0	0	0	1	2	2	1	0	2	0.0851941	0.618698	-0.533504	1	1	264	0
55	2	1	2	1	10.1142	0	1	13	2	2	3	1	0	0	3	2	0	0	2	2	2	0	0	2	-0.0237555	0.618698	-0.642454	3	3	5040	0
57	1	2	2	1	10.7005	0	0	0	0	0	0	0	0	0	0	0	0	0	2	2	2	0	2	3	0.37499	1.19607	-0.821081	3	4	10800	0
71	2	1	2	2	11.1905	1	0	0	0	0	0	0	0	0	0	0	0	0	2	2	2	0	0	2	-0.345666	-1.11342	0.767754	3	4	11092.5	0
77	2	1	2	2	11.312	0	1	10	0	0	0	0	8	0	1	0	1	0	2	2	2	0	0	2	0.113945	0.618698	-0.504753	2	2	2562	0
65	2	0	2	1	10.872	1	0	3	0	1	0	0	1	0	1	0	0	0	1	2	1	0	0	1	-1.25214	-1.11342	-0.138721	3	2	3832.5	1
65	1	1	2	1	10.1441	1	0	6	1	3	1	0	0	0	1	0	0	0	2	2	2	1	2	1	-0.586266	-1.11342	0.527155	3	4	10080	0
55	2	0	2	1	10.0732	0	0	0	0	0	0	0	0	0	0	0	0	0	1	2	2	0	0	1	-1.37458	-1.11342	-0.261157	3	4	11812.5	0
65	1	1	2	1	9.35531	1	0	1	0	0	0	0	1	0	0	0	0	0	2	2	2	1	2	1	-0.767622	-1.11342	0.345798	2	2	1782	0
69	2	0	2	2	9.02522	0	1	10	1	2	0	2	1	0	3	0	0	1	1	2	2	0	0	1	-1.53522	-1.11342	-0.421799	3	3	8202	0
69	2	1	2	2	9.88736	1	1	30	2	8	2	0	8	0	2	8	0	0	1	1	2	0	0	2	-0.0498376	0.618698	-0.668536	2	2	2100	0
65	1	0	2	1	10.4061	1	0	7	2	1	1	1	0	0	1	1	0	0	2	2	2	1	1	1	-1.32356	-1.11342	-0.210137	3	4	12132.5	0
63	2	2	2	1	9.7959	1	0	9	1	0	2	3	0	0	1	2	0	0	1	2	1	0	0	2	0.291791	1.19607	-0.90428	3	4	16852.5	0
51	2	1	2	1	8.50512	1	0	0	0	0	0	0	0	0	0	0	0	0	2	2	2	0	0	1	-0.9631	-1.11342	0.150321	3	3	4476	0
56	1	1	2	1	9.82774	1	0	8	0	0	0	0	8	0	0	0	0	0	2	2	2	1	2	1	-0.658999	-1.11342	0.454421	3	4	10080	0
70	1	1	2	1	10.4121	1	0	7	0	2	2	2	1	0	0	0	0	0	1	2	2	0	2	2	0.0104887	0.618698	-0.60821	1	1	462	0
70	2	1	2	1	9.55761	0	0	5	2	0	0	0	1	0	2	0	0	0	2	2	2	0	0	2	-0.0877457	0.618698	-0.706444	2	2	2202	0
64	1	0	2	1	10.0519	1	0	1	0	0	0	0	1	0	0	0	0	0	1	2	2	1	1	1	-1.37785	-1.11342	-0.264425	1	1	0	0
63	2	1	2	1	10.6851	1	1	11	1	0	1	0	8	0	1	0	0	0	2	2	2	0	0	2	-0.461872	-1.11342	0.651549	3	3	6772.5	0
53	1	1	2	1	10.0805	0	1	11	0	0	8	0	0	0	3	0	0	0	2	2	2	1	2	2	-0.0276285	0.618698	-0.646327	3	2	3832.5	0
52	2	1	2	1	8.96444	1	1	13	2	2	1	0	1	1	2	2	2	0	2	2	2	0	0	2	-0.155938	0.618698	-0.774636	3	4	16902	0
48	1	1	2	1	10.654	0	0	1	0	0	0	0	0	0	1	0	0	0	1	1	2	1	2	2	0.0382921	0.618698	-0.580406	3	3	5932.5	1
49	2	1	2	1	10.8648	0	0	9	0	2	1	0	1	0	2	1	2	0	2	2	2	1	0	2	0.062525	0.618698	-0.556174	3	3	6258	1
49	1	2	2	1	9.96552	0	0	5	1	0	0	2	0	0	1	1	0	0	2	2	2	1	2	3	0.307391	1.19607	-0.88868	3	4	19278	0
49	2	1	2	1	9.15314	0	1	16	2	3	2	3	1	3	0	0	2	0	2	2	2	1	0	1	-0.814106	-1.11342	0.299314	3	4	10458	0
51	1	1	2	2	10.6478	1	0	4	1	1	0	0	0	0	2	0	0	0	1	2	1	0	0	2	0.0375842	0.618698	-0.581114	2	1	798	0
46	2	2	2	1	9.32188	1	1	18	2	1	2	3	2	1	3	2	2	0	2	2	2	1	0	2	0.248196	1.19607	-0.947875	3	3	8032.5	0
75	2	0	2	1	6.82002	0	0	0	0	0	0	0	0	0	0	0	0	0	1	2	2	0	0	1	-1.87324	-1.11342	-0.759816	3	3	4718	0
80	1	0	2	1	6.91771	1	0	0	0	0	0	0	0	0	0	0	0	0	2	1	2	1	2	1	-1.85826	-1.11342	-0.744842	3	2	4158	0
63	1	1	2	1	10.0866	0	0	3	0	0	0	1	0	0	0	2	0	0	2	2	2	0	0	1	-0.599471	-1.11342	0.513949	2	1	1732.5	0
56	2	2	2	1	8.91999	0	1	11	0	1	3	2	1	0	3	1	0	0	2	2	2	0	0	2	0.211234	1.19607	-0.984837	2	1	1732.5	0
53	2	2	2	1	9.09381	1	0	1	0	0	0	0	0	0	1	0	0	0	2	2	2	0	2	2	0.22722	1.19607	-0.968851	3	4	11092.5	0
54	1	1	2	1	8.89837	0	0	1	0	0	0	0	1	0	0	0	0	0	1	1	2	1	0	2	-0.163534	0.618698	-0.782232	3	3	4432.5	0
70	2	1	2	1	8.93327	1	0	0	0	0	0	0	0	0	0	0	0	0	2	2	1	0	0	1	-0.864658	-1.11342	0.248762	2	2	1892.5	0
76	1	1	2	1	10.2342	1	0	1	0	0	0	0	0	0	1	0	0	0	1	2	2	0	2	2	-0.00996083	0.618698	-0.628659	3	3	9198	0
49	2	2	2	1	10.2702	1	1	16	2	0	2	2	0	2	2	1	2	3	1	2	2	0	0	3	0.335413	1.19607	-0.860658	2	1	862	0
63	1	1	2	1	11.2014	0	0	8	1	1	1	0	1	0	3	1	0	0	1	2	2	1	1	2	-0.343172	-1.11342	0.770248	2	2	2292.5	0
56	2	2	2	1	9.33079	0	1	11	2	3	3	1	0	1	0	0	1	0	2	2	2	0	0	2	0.249015	1.19607	-0.947056	2	2	2100	0
81	2	1	2	2	10.1407	1	0	2	0	0	0	0	1	0	0	1	0	0	2	2	2	0	0	1	-0.587044	-1.11342	0.526376	3	4	16338	0
54	2	1	2	1	10.6371	0	0	1	0	0	0	0	1	0	0	0	0	0	2	2	2	0	0	2	0.0363488	0.618698	-0.58235	2	1	1732.5	0
56	1	1	2	1	11.0692	0	1	10	1	1	2	0	1	1	3	1	0	0	2	2	2	1	2	2	0.0860338	0.618698	-0.532665	3	4	14238	0
56	2	1	2	1	11.4038	0	1	10	3	2	2	0	1	0	0	0	2	0	2	2	2	0	0	2	-0.296631	-1.11342	0.816789	2	2	2292.5	0
60	1	0	2	1	10.8218	1	0	1	0	0	0	0	1	0	0	0	0	0	2	2	2	1	0	1	-1.25984	-1.11342	-0.146418	3	4	19278	0
51	2	1	2	1	10.3056	1	1	17	2	1	2	2	1	1	0	2	3	3	2	2	1	0	0	2	-0.00175434	0.618698	-0.620453	2	1	900	0
77	2	0	2	2	8.96444	1	0	9	1	0	1	3	1	1	0	1	1	0	1	2	2	0	0	1	-1.54453	-1.11342	-0.431114	3	2	3832.5	0
72	1	1	2	1	10.1635	1	0	5	0	2	0	2	1	0	0	0	0	0	2	2	2	0	2	1	-0.581791	-1.11342	0.53163	3	3	9198	0
69	2	0	2	1	9.70747	1	0	4	0	0	0	0	1	0	3	0	0	0	2	2	2	0	0	1	-1.43064	-1.11342	-0.317221	3	2	3172.5	0
56	1	2	2	1	10.7482	0	0	3	0	0	0	0	0	0	3	0	0	0	1	1	1	1	2	3	0.379377	1.19607	-0.816694	2	2	2932.5	0
55	2	2	2	1	10.4229	0	0	4	1	0	0	0	0	0	3	0	0	0	1	1	1	1	0	3	0.349453	1.19607	-0.846618	3	3	9198	0
66	1	1	2	1	10.9971	0	0	4	0	0	1	0	1	0	2	0	0	0	1	2	2	0	2	2	-0.390139	-1.11342	0.723281	3	3	6258	0
66	2	1	2	1	10.9971	1	1	14	0	0	2	0	9	0	3	0	0	0	2	2	2	0	0	2	-0.390139	-1.11342	0.723281	3	3	4612.5	0
60	2	2	2	2	12.4635	1	1	23	2	1	2	3	2	2	3	2	3	3	1	1	2	0	0	3	0.537128	1.19607	-0.658943	3	4	11988	0
52	2	1	2	1	10.9616	0	0	6	2	1	1	1	0	0	1	0	0	0	2	2	2	1	0	2	-0.398293	-1.11342	0.715127	2	1	1622	0
57	1	1	2	1	11.1808	1	1	25	0	8	8	0	1	0	0	8	0	0	2	2	2	0	2	2	0.0988587	0.618698	-0.51984	1	1	462	0
71	1	1	2	1	10.261	0	0	0	0	0	0	0	0	0	0	0	0	0	1	2	2	0	1	2	-0.00688058	0.618698	-0.625579	3	3	6772.5	0
69	1	0	1	1	9.8564	1	0	6	0	3	0	0	0	0	3	0	0	0	2	1	2	0	1	1	-1.40781	-1.11342	-0.294394	3	3	6258	1
66	2	0	1	1	9.3682	1	1	11	2	2	2	1	1	0	1	1	0	1	1	2	2	0	0	1	-1.48265	-1.11342	-0.369226	2	1	1732.5	0
62	1	1	2	1	9.1442	0	1	10	2	3	2	1	1	0	1	0	0	0	2	2	2	1	2	2	-0.135272	0.618698	-0.753971	3	4	13912.5	0
60	1	2	2	1	10.0485	0	0	6	0	2	0	2	1	0	0	1	0	0	1	1	1	1	2	3	0.315018	1.19607	-0.881053	3	4	11812.5	0
55	2	1	2	1	9.96081	1	0	9	0	0	1	0	2	0	1	1	1	3	2	2	2	0	0	1	-0.628403	-1.11342	0.485018	3	2	4158	0
62	1	1	2	1	10.6228	1	1	10	1	1	1	1	1	0	3	2	0	0	1	2	2	1	1	2	0.0347086	0.618698	-0.58399	2	1	1732.5	0
60	2	1	2	1	10.7407	0	0	6	3	2	0	0	1	0	0	0	0	0	2	2	2	0	0	2	0.0482678	0.618698	-0.570431	3	3	6712.5	0
68	1	1	2	1	9.88939	1	0	8	1	0	0	0	1	0	3	0	3	0	1	2	2	1	2	1	-0.644825	-1.11342	0.468596	3	4	10080	0
72	2	1	2	1	9.6118	1	1	23	3	3	3	3	1	3	3	1	3	0	2	2	2	0	0	1	-0.708649	-1.11342	0.404771	1	1	0	0
73	2	1	2	1	10.8392	0	0	0	0	0	0	0	0	0	0	0	0	0	2	2	2	0	0	2	-0.426444	-1.11342	0.686976	3	2	4158	0
81	1	1	2	1	9.45798	1	0	0	0	0	0	0	0	0	0	0	0	0	1	2	1	0	1	1	-0.744015	-1.11342	0.369405	2	1	1732.5	0
57	1	2	2	1	9.35253	1	0	2	0	0	1	0	1	0	0	0	0	0	2	1	2	0	0	2	0.251015	1.19607	-0.945056	2	1	742.5	0
69	1	1	2	2	11.4794	1	0	3	0	0	0	0	0	0	3	0	0	0	2	1	2	1	0	2	-0.279252	-1.11342	0.834168	2	1	1732.5	0
53	2	2	2	1	10.2328	0	0	3	0	1	0	0	1	0	1	0	0	0	1	2	2	0	0	3	0.331971	1.19607	-0.8641	3	2	3832.5	0
54	1	2	2	1	9.83307	1	0	2	0	0	0	0	0	0	2	0	0	0	2	2	2	1	2	3	0.320729	0.618698	-0.29797	3	2	3832.5	0
76	1	1	2	1	10.1597	1	0	2	0	0	0	0	1	0	0	1	0	0	1	1	1	0	2	2	-0.0185311	0.618698	-0.63723	1	1	0	1
52	1	2	2	1	11.0281	0	0	9	1	1	1	1	0	1	3	0	1	0	2	2	2	0	2	3	0.405115	1.19607	-0.790957	1	1	198	0
50	2	0	2	1	5.32788	0	0	1	0	0	0	0	1	0	0	0	0	0	2	2	2	0	2	1	-2.10195	-1.11342	-0.988534	2	1	1732.5	0
51	2	2	2	1	9.23014	0	0	8	1	1	1	1	0	0	3	1	0	0	2	1	2	0	0	2	0.239759	1.19607	-0.956313	2	1	1464	0
55	1	1	2	1	10.5769	0	1	17	1	1	1	1	8	0	3	1	1	0	2	1	2	1	2	2	-0.48674	-1.11342	0.62668	2	2	2880	0
51	1	2	2	1	10.1023	1	0	5	0	1	0	0	0	0	3	1	0	0	2	2	2	1	2	3	0.319974	1.19607	-0.876097	3	4	12712.5	0
50	2	2	2	1	9.72316	1	1	12	1	1	0	3	2	0	3	1	1	0	2	2	2	0	0	2	0.303883	0.618698	-0.314816	3	3	8058	0
73	1	0	2	2	9.08251	1	1	15	3	0	1	0	8	0	0	0	3	0	1	2	2	0	2	1	-1.52644	-1.11342	-0.413017	2	1	702	0
57	1	1	2	1	9.66777	1	0	6	0	2	0	0	0	0	1	1	1	1	2	1	1	1	2	1	-0.695781	-1.11342	0.417639	3	4	12372.5	0
51	2	2	2	1	10.2414	0	0	7	1	1	1	1	0	0	1	1	1	0	2	2	2	0	0	3	0.332762	1.19607	-0.863309	3	3	8382	0
53	1	2	2	1	8.99467	0	1	14	2	2	2	2	2	0	2	1	1	0	2	2	2	1	2	2	0.218102	1.19607	-0.977969	3	3	8862	0
52	2	1	2	1	9.75846	0	0	7	1	1	1	0	2	1	0	1	0	0	2	2	2	1	0	1	-0.674928	-1.11342	0.438493	3	4	12180	0
66	1	1	2	1	11.8391	0	0	4	0	3	0	0	1	0	0	0	0	0	2	2	2	1	2	2	-0.196532	-1.11342	0.916888	3	4	14798	1
64	2	1	2	1	10.7609	1	1	12	0	3	8	0	1	0	0	0	0	0	2	2	2	0	0	2	-0.444449	-1.11342	0.668971	3	3	9198	0
87	1	1	2	2	9.98415	1	0	8	0	1	1	1	2	0	0	1	2	0	2	2	2	1	2	1	-0.623038	-1.11342	0.490382	3	2	4158	0
78	1	1	2	1	11.0352	1	1	28	8	8	3	3	0	0	3	0	3	0	1	2	2	0	0	2	-0.381373	-1.11342	0.732047	1	1	0	0
63	2	1	1	1	8.81255	0	1	90	9	9	9	9	9	9	9	9	9	9	2	2	2	0	0	1	-0.892415	-1.11342	0.221005	3	2	4092.5	0
68	1	0	1	1	10.5871	1	0	8	0	0	2	0	1	0	3	2	0	0	2	2	2	0	2	1	-1.29581	-1.11342	-0.182392	3	3	9198	0
59	2	2	1	1	9.73661	1	0	7	2	2	0	2	1	0	0	0	0	0	1	2	2	0	0	3	0.305943	0.618698	-0.312755	3	3	6772.5	1
52	2	1	2	1	9.82855	1	1	10	1	0	3	3	0	0	3	0	0	0	2	2	2	0	0	1	-0.658813	-1.11342	0.454607	3	3	6258	0
58	1	2	2	1	9.88837	1	0	6	2	1	1	1	0	0	1	0	0	0	2	2	2	0	0	2	0.300296	1.19607	-0.895776	3	2	4158	1
47	2	1	2	1	11.5649	0	1	17	1	2	1	1	8	0	1	0	3	0	2	1	2	0	0	2	0.143014	0.618698	-0.475684	3	3	5502	0
49	1	1	2	1	10.4445	0	0	2	1	1	0	0	0	0	0	0	0	0	2	2	2	0	2	2	0.0142125	0.618698	-0.604486	3	4	16852.5	0
47	1	1	2	1	10.147	1	0	2	0	0	0	0	1	0	0	1	0	0	2	2	2	1	2	1	-0.585598	-1.11342	0.527822	1	1	462	0
46	2	2	2	1	9.26672	1	0	2	0	0	0	0	1	0	0	1	0	0	2	2	2	0	0	2	0.243123	1.19607	-0.952949	3	3	5040	0
48	1	2	2	1	10.548	0	0	1	0	0	0	0	0	0	1	0	0	0	2	2	1	1	2	3	0.360958	1.19607	-0.835113	3	2	3832.5	0
49	2	2	2	1	9.46048	0	0	1	0	0	0	1	0	0	0	0	0	0	2	2	2	0	0	2	0.260942	1.19607	-0.935129	3	2	3892.5	0
48	2	2	2	1	10.4165	0	0	1	0	0	0	0	0	0	1	0	0	0	2	2	2	0	0	3	0.348865	1.19607	-0.847206	3	2	3832.5	0
50	1	2	2	1	11.3219	0	0	0	0	0	0	0	0	0	0	0	0	0	2	2	2	1	2	3	0.432135	1.19607	-0.763937	3	3	4732.5	0
50	1	1	2	1	9.71087	0	0	1	0	0	0	0	0	0	0	1	0	0	2	2	2	0	2	2	-0.0701265	0.618698	-0.688825	2	2	2880	0
48	2	1	2	1	10.2073	0	0	0	0	0	0	0	0	0	0	0	0	0	2	2	2	0	0	2	-0.0130579	0.618698	-0.631756	3	2	3690	0
47	1	1	2	1	8.15018	0	0	2	1	1	0	0	0	0	0	0	0	0	2	2	2	1	1	2	-0.249546	0.618698	-0.868245	3	2	3832.5	0
47	1	1	1	1	10.7756	1	0	6	2	2	0	0	0	0	2	0	0	0	2	2	2	1	1	2	-0.44106	-1.11342	0.67236	2	2	2452.5	0
46	2	1	2	1	9.71956	1	1	18	1	2	3	3	0	2	3	0	2	2	2	2	2	0	0	1	-0.683871	-1.11342	0.429549	3	4	19278	0
47	1	1	2	1	8.18646	1	0	2	0	0	0	0	0	0	1	1	0	0	2	2	2	1	2	1	-1.03637	-1.11342	0.0770544	3	4	14798	0
55	1	1	1	1	10.4205	0	0	3	0	0	0	3	0	0	0	0	0	0	2	2	2	1	1	2	0.0114525	0.618698	-0.607246	3	4	11092.5	0
54	2	1	2	1	10.549	0	1	16	3	2	2	2	2	1	2	1	0	1	1	1	2	0	0	2	-0.493161	-1.11342	0.62026	2	1	1302.5	0
55	2	1	2	1	9.68084	1	1	25	1	3	3	2	8	3	3	2	0	0	2	1	2	0	0	1	-0.692774	-1.11342	0.420647	1	1	0	0
53	2	1	2	1	9.71656	0	1	10	1	1	2	1	2	1	2	0	0	0	1	1	2	0	0	2	-0.0694733	0.618698	-0.688172	3	4	9630	0
55	1	1	2	1	10.1535	1	1	10	1	1	1	1	2	0	1	2	1	0	1	1	2	1	2	1	-0.584107	-1.11342	0.529314	3	3	5502	0
62	1	1	2	2	10.5815	1	1	12	0	1	1	1	0	0	3	0	3	3	1	2	2	1	2	2	-0.485688	-1.11342	0.627733	3	4	10638	0
69	2	1	2	1	9.63691	0	0	6	0	0	0	2	1	0	3	0	0	0	1	2	2	0	0	1	-0.702874	-1.11342	0.410546	3	4	15120	0
77	1	2	2	1	10.0639	0	0	3	0	0	0	0	1	0	1	1	0	0	2	2	2	1	2	3	0.316439	1.19607	-0.879632	1	1	0	0
58	1	1	2	1	9.3501	0	1	14	0	1	2	2	1	2	1	2	2	1	2	2	2	1	1	1	-0.768819	-1.11342	0.344601	2	1	1732.5	0
59	1	2	2	1	5.32788	1	0	0	0	0	0	0	0	0	0	0	0	0	1	2	2	1	2	2	-0.119129	1.19607	-1.3152	3	2	4117.5	0
56	2	1	2	1	8.73874	1	1	15	3	3	2	2	1	0	2	1	0	1	1	2	1	0	0	1	-0.909386	-1.11342	0.204034	2	2	2292.5	0
65	1	1	2	1	10.8674	0	0	9	3	3	3	0	0	0	0	0	0	0	1	2	2	1	2	2	-0.419952	-1.11342	0.693469	3	4	15120	0
63	2	1	2	1	11.3225	0	1	14	2	0	3	1	8	0	0	0	0	0	1	2	2	0	2	2	-0.315322	-1.11342	0.798099	2	1	1732.5	0
57	2	0	2	2	8.23004	1	1	14	2	8	1	0	0	0	3	0	0	0	1	2	2	0	0	1	-1.6571	-1.11342	-0.543684	3	3	9198	0
67	2	1	2	2	9.07795	1	0	5	0	0	1	1	1	1	1	0	0	0	2	2	2	0	0	1	-0.831393	-1.11342	0.282028	3	3	5040	0
71	1	1	2	2	10.4739	0	0	3	0	1	0	0	2	0	0	0	0	0	1	2	1	1	2	2	0.0175923	0.618698	-0.601106	2	2	2632.5	0
57	2	2	2	1	8.77943	0	0	4	1	1	0	0	1	0	1	0	0	0	2	2	2	0	0	2	0.198308	1.19607	-0.997764	3	3	5058	0
76	1	0	2	2	7.08339	1	1	11	0	8	0	0	0	0	3	0	0	0	1	1	1	0	1	1	-1.83287	-1.11342	-0.719446	2	1	1732.5	0
68	2	0	2	1	9.50301	0	0	1	0	0	0	0	1	0	0	0	0	0	1	2	2	0	2	1	-1.46198	-1.11342	-0.348561	3	4	13518	0
71	2	1	2	2	11.0176	1	1	17	2	1	2	2	1	1	3	1	2	2	2	2	2	0	0	2	-0.385413	-1.11342	0.728008	2	2	2292.5	0
71	1	1	2	2	7.70256	0	1	22	2	3	3	3	0	0	3	2	3	3	2	2	2	1	2	2	-0.301006	0.618698	-0.919704	2	1	1732.5	0
54	2	1	2	1	9.94415	0	1	11	0	3	3	3	0	2	0	0	0	0	2	2	2	0	0	1	-0.632234	-1.11342	0.481187	3	3	6772.5	0
55	1	1	2	1	10.7528	0	1	13	3	3	3	3	0	0	0	1	0	0	2	2	2	0	2	2	-0.44631	-1.11342	0.66711	3	3	9198	0
55	2	1	2	1	9.37416	0	1	17	1	2	2	2	0	2	2	0	3	3	2	2	2	0	0	2	-0.108836	0.618698	-0.727534	3	3	5598	0
61	1	1	2	1	9.38731	1	1	27	3	3	3	3	2	3	3	1	3	3	2	2	1	0	1	1	-0.760263	-1.11342	0.353157	2	1	1732.5	0
64	1	0	2	1	9.24956	1	1	17	3	2	3	3	1	0	0	1	3	1	1	1	2	1	2	1	-1.50083	-1.11342	-0.38741	2	1	1732.5	1
66	2	1	2	1	9.86371	0	0	7	1	1	0	1	1	1	0	2	0	0	2	1	1	1	0	1	-0.650729	-1.11342	0.462691	2	2	2032.5	1
60	1	1	2	1	9.29725	0	1	13	3	1	1	1	1	1	2	1	2	0	2	2	2	1	2	1	-0.78097	-1.11342	0.33245	3	2	3870	0
56	2	1	2	1	9.07612	0	1	17	3	2	3	3	1	0	3	1	0	1	2	2	2	0	0	2	-0.143098	0.618698	-0.761797	3	3	6772.5	0
72	1	1	2	1	8.60153	0	0	9	1	1	1	0	2	0	1	2	0	1	2	2	2	0	2	2	-0.197658	0.618698	-0.816356	1	1	462	0
68	2	1	2	1	9.76881	0	1	12	1	0	1	1	2	0	2	2	2	1	2	1	2	0	0	2	-0.0634658	0.618698	-0.682164	3	3	7972.5	0
70	2	1	2	1	9.80709	1	1	15	2	2	0	2	1	3	3	1	0	1	1	2	2	0	0	2	-0.0590657	0.618698	-0.677764	1	1	247.5	0
71	1	1	2	1	10.9466	1	1	12	0	0	0	2	9	0	1	0	0	0	2	2	2	1	2	2	-0.40175	-1.11342	0.71167	3	3	8032.5	0
68	1	1	2	1	8.90924	0	0	3	0	0	0	0	0	0	3	0	0	0	1	1	2	0	1	1	-0.870184	-1.11342	0.243236	2	2	1892.5	0
68	2	1	2	1	10.7951	0	0	0	0	0	0	0	0	0	0	0	0	0	2	2	2	1	0	2	0.0545149	0.618698	-0.564184	3	2	3832.5	0
73	1	2	2	1	10.7906	0	0	0	0	0	0	0	0	0	0	0	0	0	2	2	2	1	2	3	1.04487	1.19607	-0.151204	3	2	3832.5	0
90	2	1	2	2	11.1056	0	1	20	3	2	3	2	1	3	3	1	0	2	1	2	2	0	1	2	-0.365199	-1.11342	0.748221	1	1	198	0
69	1	1	2	1	9.28563	0	0	2	0	0	0	0	1	1	0	0	0	0	1	2	2	1	0	1	-0.783642	-1.11342	0.329778	3	3	5598	0
68	2	0	2	1	10.365	0	0	7	0	1	2	1	1	0	2	0	0	0	1	2	2	0	0	1	-1.32985	-1.11342	-0.216431	3	3	8918	0
82	2	0	2	2	10.8617	1	1	25	9	8	3	3	1	0	0	1	0	0	1	2	2	0	0	1	-1.25372	-1.11342	-0.140301	1	1	0	0
50	2	1	2	1	9.99698	0	1	10	0	0	3	3	0	0	2	0	0	2	2	2	2	0	0	1	-0.620087	-1.11342	0.493333	3	4	14958	0
54	1	2	2	1	11.1099	0	0	2	1	0	0	0	0	0	1	0	0	0	1	1	2	0	1	3	0.412639	1.19607	-0.783432	3	4	11812.5	0
51	2	0	2	1	10.0856	0	0	4	1	1	0	0	2	0	0	0	0	0	2	2	2	0	0	1	-1.37267	-1.11342	-0.259254	3	2	3337.5	0
57	1	2	2	1	11.0299	1	0	9	0	8	0	0	1	0	0	0	0	0	2	2	2	1	2	3	0.405279	1.19607	-0.790793	3	3	5040	0
52	2	1	2	1	10.08	0	0	3	0	0	0	0	0	0	3	0	0	0	2	2	2	0	0	2	-0.027696	0.618698	-0.646394	3	3	5272.5	0
47	2	1	2	1	11.2683	0	0	2	1	0	0	0	0	0	1	0	0	0	2	1	2	0	0	2	0.108918	0.618698	-0.509781	3	4	16338	1
47	1	1	2	1	9.8534	0	0	1	1	0	0	0	0	0	0	0	0	0	2	2	2	0	2	2	-0.053741	0.618698	-0.672439	3	2	4158	0
48	1	2	2	1	9.16451	0	0	4	1	1	1	0	0	0	1	0	0	0	2	1	2	1	1	2	0.233722	1.19607	-0.962349	2	2	2632.5	0
46	2	2	2	1	10.7283	0	0	4	1	0	1	0	0	0	1	0	1	0	2	2	2	0	0	3	0.377545	1.19607	-0.818526	3	3	9198	0
48	2	1	2	1	11.6182	0	0	6	0	1	2	0	1	0	0	1	0	1	1	2	2	0	0	2	0.149141	0.618698	-0.469558	3	3	8032.5	0
48	1	2	2	1	10.735	0	0	3	0	0	0	0	0	0	3	0	0	0	2	2	2	1	2	3	0.37816	1.19607	-0.817912	3	3	8572.5	0
47	2	2	2	1	11.1591	1	1	10	1	2	0	1	2	0	3	1	0	0	2	2	2	0	0	3	0.417164	1.19607	-0.778908	3	2	3832.5	0
51	1	1	2	1	11.139	0	1	11	3	3	0	1	2	0	0	0	1	1	2	2	2	1	2	2	0.0940482	0.618698	-0.52465	2	1	1732.5	0
47	1	1	2	1	9.51783	1	1	10	0	1	0	0	2	0	3	2	0	2	2	2	1	0	0	1	-0.730256	-1.11342	0.383165	2	2	2032.5	0
47	2	1	2	1	10.2863	0	1	11	1	1	2	1	1	1	1	1	1	1	2	2	2	0	0	1	-0.553566	-1.11342	0.559854	3	3	6258	0
47	1	1	2	1	9.87096	0	0	9	3	1	1	1	0	1	0	2	0	0	2	2	2	0	0	2	-0.0517223	0.618698	-0.670421	3	4	15678	0
76	2	0	2	2	9.64082	0	1	13	3	0	1	1	0	2	3	1	1	1	2	2	2	1	0	1	-1.44086	-1.11342	-0.327437	2	1	1732.5	0
68	1	1	2	1	7.98617	1	1	11	2	0	1	0	0	0	0	0	0	8	2	2	2	0	2	1	-1.08242	-1.11342	0.031001	3	3	4320	0
57	2	1	2	1	10.3549	0	1	25	3	3	3	3	0	3	3	1	3	3	1	2	2	1	0	2	0.00390953	0.618698	-0.614789	3	4	10542	0
57	1	0	1	1	10.2095	1	1	18	3	0	0	0	1	3	3	0	0	8	2	2	2	1	2	1	-1.35369	-1.11342	-0.240269	3	4	14958	0
51	1	1	2	1	9.90849	1	0	7	0	2	0	0	1	0	3	1	0	0	1	2	2	0	2	1	-0.640432	-1.11342	0.472989	3	4	11812.5	0
53	2	1	2	1	10.0795	1	1	19	3	3	3	0	0	3	3	1	0	3	2	2	2	0	0	1	-0.601105	-1.11342	0.512316	2	2	2970	0
58	1	1	2	1	9.48918	1	1	12	3	3	3	1	1	0	0	1	0	0	2	2	1	0	1	1	-0.736841	-1.11342	0.376579	3	3	4200	0
53	2	1	2	1	11.0806	0	0	2	0	1	0	0	0	0	1	0	0	0	2	2	2	0	0	2	-0.370937	-1.11342	0.742483	3	3	9198	0
55	2	0	2	1	11.2336	1	1	25	3	3	3	3	0	3	3	1	3	3	1	1	2	0	0	1	-1.19671	-1.11342	-0.0832879	3	2	4158	0
56	1	2	2	1	10.0648	0	1	14	3	2	1	2	1	0	2	1	0	2	2	2	2	1	2	3	0.316518	1.19607	-0.879553	3	4	10542	0
55	1	1	2	1	6.83948	1	1	11	3	3	3	1	1	0	0	0	0	0	2	2	2	1	2	1	-1.34607	-1.11342	-0.232649	3	4	14692.5	0
45	2	1	2	1	10.1306	1	1	21	3	3	3	3	0	3	0	2	2	2	2	2	2	0	0	1	-0.589359	-1.11342	0.524061	3	3	7758	0
59	1	2	2	1	9.05532	1	0	0	0	0	0	0	0	0	0	0	0	0	2	2	2	1	2	2	0.201515	0.618698	-0.417184	3	4	16338	0
60	2	0	2	1	10.1242	1	1	17	3	3	3	0	1	0	3	1	0	3	2	2	2	0	0	1	-1.36676	-1.11342	-0.25334	2	1	1732.5	0
69	2	0	2	1	11.2414	1	0	0	0	0	0	0	0	0	0	0	0	0	2	2	2	1	0	1	-1.19552	-1.11342	-0.0821009	3	3	9198	0
71	1	1	2	1	9.84416	1	0	1	0	1	0	0	0	0	0	0	0	0	2	2	2	0	2	2	-0.0548035	0.618698	-0.673502	3	3	9198	0
52	2	1	2	1	9.64212	1	0	5	0	0	0	0	1	0	3	1	0	0	2	2	2	0	0	1	-0.701677	-1.11342	0.411744	3	3	5598	0
54	1	1	2	1	8.86841	1	0	3	1	0	0	0	2	0	0	0	0	0	2	2	2	1	2	1	-0.87957	-1.11342	0.23385	3	3	7652.5	0
55	2	2	2	1	9.83016	0	0	0	0	0	0	0	0	0	0	0	0	0	2	2	2	1	0	2	0.294942	1.19607	-0.90113	3	2	3992.5	0
54	1	2	2	1	11.1507	0	0	9	0	8	0	0	1	0	0	0	0	0	2	2	2	1	1	3	0.416387	1.19607	-0.779684	2	2	1740	0
71	1	1	2	1	9.79367	0	0	5	0	0	0	0	0	0	3	0	2	0	2	2	2	1	2	2	-0.0606079	0.618698	-0.679306	2	1	1732.5	0
53	2	2	2	1	10.6264	1	1	23	3	3	3	3	1	2	3	2	0	3	2	2	1	0	0	3	0.368175	1.19607	-0.827897	1	1	0	0
51	2	1	2	1	10.7255	0	0	2	0	0	0	0	1	0	0	1	0	0	2	2	2	0	0	2	0.0465127	0.618698	-0.572186	3	3	9198	0
50	1	2	2	1	10.4037	0	0	7	1	0	0	1	2	0	2	1	0	0	2	2	2	0	1	3	0.347686	1.19607	-0.848386	3	3	9198	0
56	1	2	2	1	11.4425	0	0	1	0	0	0	0	1	0	0	0	0	0	2	2	2	0	2	3	0.443228	1.19607	-0.752844	3	4	15120	0
52	2	1	2	1	8.88876	1	1	19	2	2	2	3	1	3	2	1	2	1	2	2	2	0	0	1	-0.874893	-1.11342	0.238528	1	1	0	0
62	2	1	2	2	9.50599	0	1	72	0	8	8	8	8	8	8	8	8	8	1	2	2	0	0	1	-0.732976	-1.11342	0.380444	3	3	6772.5	0
50	2	1	2	2	10.7956	1	0	2	0	1	0	1	0	0	0	0	0	0	2	2	2	0	0	2	-0.436454	-1.11342	0.676966	3	3	6712.5	0
51	1	2	2	1	10.3779	1	0	6	1	2	1	1	0	0	0	0	1	0	2	2	2	0	2	3	0.345313	1.19607	-0.850758	3	4	9918	0
54	1	1	2	1	11.5804	1	1	17	2	2	2	2	1	1	3	0	2	2	2	2	2	1	2	2	-0.256023	-1.11342	0.857397	3	3	4398	0
50	2	1	2	1	12.1599	1	0	5	0	0	3	2	0	0	0	0	0	0	2	2	2	0	0	2	0.211417	0.618698	-0.407281	3	3	5598	0
52	2	2	2	1	11.9657	0	1	18	3	3	3	3	1	3	0	1	0	1	2	2	2	0	0	3	0.491345	1.19607	-0.704726	3	4	12798	0
54	1	2	2	1	9.1881	0	0	2	0	0	0	0	1	0	0	1	0	0	2	2	2	1	2	2	0.235892	1.19607	-0.96018	3	4	16852.5	0
47	2	0	2	1	9.27987	0	1	16	3	3	3	3	0	0	3	1	0	0	2	2	2	0	0	1	-1.49619	-1.11342	-0.382765	3	3	8212.5	0
52	1	1	2	1	10.8288	1	1	13	1	2	2	1	1	0	2	2	0	2	2	2	2	1	1	2	-0.428828	-1.11342	0.684592	3	3	6222	0
50	2	1	2	1	10.6805	1	0	5	0	0	0	0	1	0	3	1	0	0	2	2	1	0	0	2	0.041345	0.618698	-0.577353	3	3	9198	0
48	1	1	2	1	10.2982	1	0	5	1	0	0	0	1	0	2	1	0	0	2	2	2	0	2	1	-0.550823	-1.11342	0.562597	3	3	5535	0
47	2	0	2	1	11.177	1	0	2	0	0	0	0	1	0	0	1	0	0	2	2	2	0	0	1	-1.20538	-1.11342	-0.0919639	3	3	5040	0
57	1	1	2	1	10.2128	1	0	9	0	3	0	2	1	0	2	1	0	0	2	2	2	0	0	1	-0.570463	-1.11342	0.542957	2	1	1732.5	0
49	2	1	1	1	10.2647	1	1	31	3	3	2	8	8	0	3	2	0	2	2	2	1	0	0	1	-0.558543	-1.11342	0.554877	3	3	6772.5	0
47	1	1	2	1	10.5203	1	1	22	2	2	1	3	2	2	3	1	3	3	2	2	2	1	2	2	-0.499765	-1.11342	0.613655	2	1	1732.5	0
69	1	1	2	1	11.8536	1	1	16	3	2	2	2	0	0	2	1	2	2	1	2	2	0	1	2	0.176201	0.618698	-0.442497	2	1	742.5	0
72	2	1	2	1	10.5682	1	1	11	1	3	2	0	2	0	0	1	1	1	2	2	2	0	0	2	-0.488742	-1.11342	0.624678	3	3	9138	0
71	2	1	2	1	9.51922	1	1	21	3	3	3	3	2	0	3	1	0	3	2	2	2	0	0	1	-0.729935	-1.11342	0.383486	3	2	4158	0
73	1	0	2	1	11.04	1	0	7	1	3	0	0	1	0	1	1	0	0	2	2	2	1	2	1	-1.22638	-1.11342	-0.112963	3	3	6258	0
65	2	1	2	1	10.5931	0	1	17	3	3	3	3	1	0	3	1	0	0	1	2	2	0	0	2	-0.483019	-1.11342	0.630401	1	1	462	0
66	1	1	2	1	9.69277	0	0	3	0	0	0	1	1	0	1	0	0	0	2	2	2	1	1	2	-0.0722082	0.618698	-0.690907	3	4	12112.5	0
61	2	0	2	1	12.3594	0	1	16	1	3	3	1	1	0	3	2	2	0	2	2	2	0	0	1	-1.02414	-1.11342	0.0892773	3	4	19278	0
73	1	1	2	1	8.80387	0	0	7	0	1	0	3	1	0	2	0	0	0	2	2	2	1	0	1	-0.894409	-1.11342	0.219011	3	3	6772.5	0
74	2	0	2	2	11.8525	1	1	38	0	8	8	3	0	3	3	2	3	8	1	1	2	0	0	1	-1.10184	-1.11342	0.0115783	1	1	0	0
66	1	0	2	1	10.9946	1	1	21	3	3	3	3	1	1	2	1	3	1	1	1	2	0	2	1	-1.23335	-1.11342	-0.119932	1	1	560	1
66	2	0	2	1	10.6408	1	1	14	1	2	3	1	1	1	3	1	0	1	2	2	2	1	0	1	-1.28758	-1.11342	-0.174163	3	4	19278	0
64	1	0	2	1	11.0599	1	1	23	8	8	0	3	0	3	0	0	0	1	2	2	2	1	2	1	-1.22334	-1.11342	-0.109924	1	1	0	0
72	2	0	2	1	10.9853	1	1	11	3	1	3	3	1	0	0	0	0	0	2	2	2	0	0	1	-1.23477	-1.11342	-0.121354	3	4	14238	0
84	2	0	2	2	12.54	0	1	20	2	2	2	3	8	0	0	1	2	0	2	2	2	0	0	1	-0.996459	-1.11342	0.116961	2	1	1732.5	0
65	2	1	2	2	11.5049	0	1	23	2	2	3	2	1	3	3	1	3	3	2	2	2	0	0	2	-0.273383	-1.11342	0.840037	3	3	7158	0
77	1	0	2	2	11.0599	1	0	8	0	0	0	0	8	0	0	0	0	0	2	2	2	0	2	1	-1.22334	-1.11342	-0.109919	2	1	1732.5	0
63	2	0	2	1	10.7906	1	1	16	3	1	2	2	1	1	2	1	1	2	2	2	2	0	0	1	-1.26462	-1.11342	-0.151204	3	4	15120	0
63	1	1	2	1	11.2464	1	0	6	0	1	0	1	2	0	0	2	0	0	2	2	2	0	0	2	-0.332828	-1.11342	0.780593	3	4	15120	0
52	2	2	2	1	12.54	0	0	2	0	0	0	0	1	0	1	0	0	0	1	1	2	0	0	3	0.544167	1.19607	-0.651904	3	3	4320	0
57	2	0	2	2	10.3811	1	1	14	2	2	1	2	1	2	2	2	0	0	2	2	2	0	0	1	-1.32739	-1.11342	-0.213968	3	4	14692.5	0
69	1	1	2	2	11.9641	0	1	19	3	8	0	0	1	0	3	2	1	1	2	2	2	0	0	2	-0.167809	-1.11342	0.945611	3	3	6772.5	0
83	1	1	2	2	12.54	0	0	2	0	0	0	0	1	0	0	1	0	0	2	2	2	1	2	2	0.255119	0.618698	-0.36358	3	2	4068	0
72	2	1	1	1	10.3202	1	0	6	0	1	1	1	1	0	1	1	0	0	2	2	2	0	0	2	-7.49826e-05	0.618698	-0.618773	2	1	1732.5	1
76	1	2	1	1	9.33256	1	0	4	0	1	0	2	1	0	0	0	0	0	2	2	2	0	0	2	0.24401	0.618698	-0.374689	3	4	11102	0
57	2	0	2	1	10.0349	0	0	4	0	1	0	0	1	0	1	1	0	0	2	2	2	0	0	1	-1.38046	-1.11342	-0.267037	3	2	4158	0
55	2	0	2	1	10.6021	1	1	13	1	0	2	3	1	0	3	1	0	2	2	2	2	0	0	1	-1.29351	-1.11342	-0.180088	3	3	6772.5	0
74	2	1	2	1	11.5396	1	1	26	3	3	3	3	1	3	3	1	3	3	1	2	1	0	0	2	-0.265411	-1.11342	0.848009	3	4	15120	0
76	1	1	2	1	10.6666	1	1	17	2	3	0	2	2	2	3	1	1	1	2	2	2	0	0	2	0.0397483	0.618698	-0.57895	3	4	15615	0
51	1	1	2	1	12.54	1	1	13	1	2	1	2	2	0	2	1	0	2	2	2	2	1	1	2	0.255119	0.618698	-0.36358	2	2	1788	0
79	1	1	2	1	10.5639	1	0	5	0	0	0	1	1	0	3	0	0	0	2	2	2	1	1	2	0.0279332	0.618698	-0.590765	1	1	495	0
55	1	2	2	1	9.93692	1	0	8	0	1	2	1	0	1	1	0	1	1	2	2	2	1	0	3	0.304761	1.19607	-0.891311	2	1	1732.5	0
52	2	2	2	1	10.9647	1	0	1	0	0	1	0	0	0	0	0	0	0	2	2	2	0	0	3	0.399289	1.19607	-0.796783	2	1	1732.5	0
53	1	1	2	1	10.8848	0	0	5	0	0	0	1	0	0	3	0	1	0	2	2	2	0	2	2	-0.415953	-1.11342	0.697467	3	4	13912.5	0
52	2	2	2	1	10.4801	0	0	3	2	0	0	0	1	0	0	0	0	0	2	2	2	0	0	3	0.354716	1.19607	-0.841355	3	4	15582	0
65	2	0	2	2	10.5532	1	1	27	1	8	3	2	1	0	3	1	8	0	2	2	2	1	0	1	-1.30101	-1.11342	-0.187585	3	3	9198	0
48	2	0	2	1	11.6151	0	1	12	3	3	0	3	1	0	0	2	0	0	2	2	2	0	0	1	-1.13823	-1.11342	-0.024813	3	4	19278	0
53	1	1	2	1	11.6351	0	0	7	1	1	2	2	1	0	0	0	0	0	2	2	1	1	2	2	0.15109	0.618698	-0.467608	2	1	1732.5	0
48	2	1	2	1	10.5542	0	1	14	2	0	2	3	1	2	3	1	0	0	2	1	2	0	0	2	0.0268291	0.618698	-0.591869	3	4	12018	0
51	1	2	2	1	9.67093	0	1	11	2	0	2	2	2	0	2	1	0	0	1	2	2	1	2	2	0.280297	1.19607	-0.915774	3	4	19278	0
68	2	1	1	1	8.60886	1	0	2	1	0	1	0	0	0	0	0	0	0	2	2	2	0	0	2	-0.196816	0.618698	-0.815514	2	1	1732.5	0
71	1	0	1	1	10.8544	1	0	4	2	0	0	0	0	0	2	0	0	0	2	2	2	1	2	1	-1.25484	-1.11342	-0.141422	3	3	6772.5	0
80	2	0	2	2	10.786	0	1	11	3	2	2	2	1	0	0	1	0	0	1	2	2	0	0	1	-1.26532	-1.11342	-0.1519	3	2	4158	0
59	1	2	1	1	12.3412	0	0	2	0	0	0	1	0	0	1	0	0	0	2	2	2	0	0	3	0.525882	1.19607	-0.67019	1	1	495	0
55	2	2	2	1	11.1968	0	0	2	0	0	2	0	0	0	0	0	0	0	2	2	2	1	0	3	0.529763	0.618698	-0.0889356	3	2	4158	0
80	1	2	1	1	10.5698	0	1	19	0	8	8	1	0	0	1	1	0	0	2	2	2	0	2	2	0.0286143	0.618698	-0.590084	1	1	462	0
61	2	0	2	1	11.031	1	1	19	3	3	3	3	1	2	3	1	0	0	2	2	2	0	0	1	-1.22777	-1.11342	-0.114346	3	4	12642	0
61	1	1	2	1	11.8526	0	0	5	1	0	0	3	0	0	0	1	0	0	2	2	2	0	2	2	-0.193439	-1.11342	0.919981	3	3	5040	0
63	2	0	2	1	11.284	1	1	32	3	3	3	3	1	3	3	2	3	8	2	2	2	0	0	1	-1.18899	-1.11342	-0.0755655	3	2	3832.5	1
64	1	0	2	1	12.3883	0	0	5	0	0	0	0	1	0	0	1	2	1	1	2	2	1	0	1	-1.01972	-1.11342	0.0936967	3	3	9198	0
85	2	0	2	2	10.6218	0	1	90	9	9	9	9	9	9	9	9	9	9	1	2	2	0	0	1	-1.29049	-1.11342	-0.177069	3	2	4158	0
76	2	0	1	2	12.3502	1	0	3	0	0	0	0	0	0	3	0	0	0	2	2	2	0	0	1	-1.02557	-1.11342	0.0878538	3	3	7038	0
59	2	1	2	1	10.6258	1	0	6	0	1	2	0	1	0	1	1	0	0	2	2	2	0	0	2	-0.475506	-1.11342	0.637915	3	2	3892.5	0
63	1	2	2	1	11.1464	1	0	0	0	0	0	0	0	0	0	0	0	0	2	2	2	0	2	3	0.522035	0.618698	-0.0966635	2	1	1732.5	0
64	1	1	2	1	11.1492	1	0	0	0	0	0	0	0	0	0	0	0	0	1	2	2	0	2	2	-0.355159	-1.11342	0.758261	1	1	0	0
62	2	2	2	1	10.1056	1	0	2	0	0	0	0	2	0	0	0	0	0	1	2	1	0	0	3	0.320275	1.19607	-0.875796	3	3	5502	0
55	2	2	1	1	10.819	1	0	4	0	1	0	1	0	0	2	0	0	0	2	2	2	0	0	3	0.385883	1.19607	-0.810189	3	4	16852.5	0
47	2	1	2	1	10.3462	1	1	10	2	2	2	3	0	0	0	1	0	0	2	2	2	0	0	2	0.00291711	0.618698	-0.615781	3	4	14958	0
64	1	1	1	1	8.86163	1	0	1	0	0	0	0	1	0	0	0	0	0	2	2	2	0	1	1	-0.881129	-1.11342	0.232291	3	3	6277.5	0
54	2	2	1	1	7.93021	0	1	14	2	3	2	2	1	0	2	2	0	0	1	2	2	0	0	2	0.0290547	0.618698	-0.589644	3	3	6772.5	1
56	1	1	2	2	11.2164	0	1	90	9	9	9	9	9	9	9	9	9	9	2	2	2	1	2	2	0.102952	0.618698	-0.515747	3	2	3832.5	0
52	1	1	2	1	10.2124	1	0	6	2	0	2	0	1	0	0	1	0	0	2	2	2	0	2	2	-0.0124655	0.618698	-0.631164	3	3	4612.5	0
51	2	2	2	1	8.77339	0	0	4	0	0	0	1	1	0	0	1	1	0	1	2	1	1	2	2	0.197751	1.19607	-0.99832	3	3	6772.5	0
49	2	2	2	1	10.3103	0	1	18	3	2	2	2	1	2	3	1	2	0	2	2	2	0	0	3	0.971251	1.19607	-0.224821	2	1	1237.5	0
51	1	2	2	1	10.9223	0	0	4	0	0	0	0	1	0	2	1	0	0	2	1	2	1	0	3	1.06507	1.19607	-0.131005	2	2	1942.5	0
75	1	0	1	1	10.7988	0	0	3	0	0	0	0	0	0	3	0	0	0	2	2	2	0	2	1	-1.26337	-1.11342	-0.149947	2	1	1732.5	0
47	2	2	2	1	10.655	1	0	0	0	0	0	0	0	0	0	0	0	0	2	2	2	0	0	3	0.370802	1.19607	-0.82527	3	4	13398	0
51	1	2	2	1	9.31073	0	0	0	0	0	0	0	0	0	0	0	0	0	1	1	1	0	2	2	-0.116128	0.618698	-0.734826	3	4	9702	0
47	2	2	1	1	10.7135	0	0	6	0	0	1	0	2	0	1	2	0	0	2	2	2	0	0	3	0.376185	1.19607	-0.819887	3	3	9198	0
49	2	1	1	1	9.57776	1	1	19	3	3	3	3	1	1	1	1	1	2	2	1	1	0	0	2	-0.0854297	0.618698	-0.704128	3	3	6772.5	0
49	1	2	1	1	11.0784	1	0	3	0	0	0	0	0	0	3	0	0	0	2	2	1	0	0	3	0.409745	1.19607	-0.786326	3	3	6772.5	0
50	2	2	2	2	10.7831	0	1	14	2	0	2	0	1	2	3	2	2	0	2	2	2	1	0	3	0.382584	1.19607	-0.813487	3	3	5058	0
50	1	2	1	1	9.36083	0	0	0	0	0	0	0	0	0	0	0	0	0	2	1	1	1	2	2	0.251778	1.19607	-0.944294	2	2	2842.5	0
47	2	1	1	1	8.63266	1	0	2	0	0	0	0	1	0	0	1	0	0	2	2	2	0	0	1	-0.933775	-1.11342	0.179646	3	3	5040	0
48	1	1	2	1	8.75147	0	0	7	0	3	0	1	0	0	3	0	0	0	1	1	2	0	2	2	-0.18042	0.618698	-0.799119	3	3	6762	0
48	2	2	2	1	9.32045	0	1	13	2	2	2	3	1	0	2	1	0	0	2	2	2	0	0	2	0.248064	1.19607	-0.948007	3	3	5100	0
65	2	0	2	1	10.3672	1	1	39	0	1	8	8	8	3	0	0	3	8	1	2	2	0	0	1	-1.32951	-1.11342	-0.216093	3	3	6258	0
63	1	2	2	1	9.59424	0	1	11	2	2	2	1	1	0	3	0	0	0	2	2	2	1	2	2	0.284121	0.618698	-0.334577	3	2	4158	0
72	2	1	2	1	11.7807	1	1	15	3	2	2	2	1	2	1	1	1	0	1	2	1	0	0	2	-0.209978	-1.11342	0.903442	3	2	4158	0
64	1	1	2	1	10.2598	1	1	13	3	3	3	3	0	0	0	1	0	0	1	2	2	1	2	1	-0.559667	-1.11342	0.553753	3	4	10080	0
60	1	2	2	1	9.74332	0	0	2	1	0	0	0	1	0	0	0	0	0	2	2	2	1	2	2	0.286955	1.19607	-0.909116	3	2	4158	0
58	2	2	2	1	8.83405	0	1	14	3	2	1	2	2	1	0	1	1	1	2	1	2	1	0	2	0.20333	1.19607	-0.992741	3	4	11812.5	0
74	1	1	2	1	9.84161	1	1	14	3	3	2	0	0	3	3	0	0	0	1	2	1	1	2	2	-0.0550966	0.618698	-0.673795	1	1	0	1
73	2	1	2	1	9.42706	0	1	15	3	2	3	2	1	0	3	1	0	0	2	2	2	0	2	1	-0.751124	-1.11342	0.362296	1	1	300	0
69	1	1	2	2	12.0985	1	1	20	3	2	2	2	1	0	3	2	3	2	2	2	2	1	2	2	-0.136902	-1.11342	0.976518	3	4	10822.5	0
69	2	0	2	1	9.69769	0	0	9	0	2	1	3	2	0	1	0	0	0	1	1	2	0	0	1	-1.43214	-1.11342	-0.31872	3	2	4158	1
74	1	1	2	1	9.52311	0	1	17	2	3	1	3	2	1	1	1	0	3	1	1	2	0	2	2	-0.0917126	0.618698	-0.710411	3	3	4612.5	0
65	1	1	2	1	10.4439	0	0	1	0	0	0	0	1	0	0	0	0	0	1	2	2	1	0	2	-0.517318	-1.11342	0.596102	3	3	5634	0
65	2	1	2	1	9.16952	1	1	16	2	3	1	2	1	2	2	1	0	2	1	2	2	1	0	1	-0.810339	-1.11342	0.303081	3	3	8982	1
69	1	1	2	1	11.3108	0	0	0	0	0	0	0	0	0	0	0	0	0	2	1	1	1	2	2	0.113804	0.618698	-0.504894	3	3	5032.5	0
67	2	1	2	1	10.6408	0	1	29	3	2	3	1	9	2	2	1	3	3	1	2	2	0	0	2	-0.472048	-1.11342	0.641372	3	2	3172.5	1
72	2	1	2	2	10.5562	0	1	15	0	2	2	2	8	0	1	0	0	0	2	2	2	0	0	2	-0.491503	-1.11342	0.621918	2	1	742.5	0
82	2	0	1	1	9.84033	1	1	28	3	8	1	0	8	3	2	1	2	0	2	2	2	0	0	1	-1.41028	-1.11342	-0.296856	1	1	0	0
83	1	1	1	1	9.54467	0	1	18	0	3	0	0	0	3	8	0	3	1	1	2	2	0	2	2	-0.0892338	0.618698	-0.707932	1	1	462	1
75	1	1	2	1	9.74073	1	1	15	2	2	2	2	1	1	2	1	0	2	1	2	2	1	2	2	-0.0666938	0.618698	-0.685392	3	4	11812.5	0
68	1	1	1	1	10.973	0	1	12	2	1	1	0	1	1	3	1	1	1	2	2	2	0	2	2	0.074971	0.618698	-0.543728	3	4	14238	1
65	2	1	1	1	11.0913	0	1	15	2	0	2	1	1	0	2	1	3	3	2	2	2	0	0	2	-0.368471	-1.11342	0.74495	3	4	16852.5	0
69	1	1	2	2	10.3277	1	0	0	0	0	0	0	0	0	0	0	0	0	1	2	2	1	0	2	0.000785768	0.618698	-0.617913	3	4	17838	0
81	2	0	1	1	10.3036	1	0	6	0	1	1	0	2	1	1	0	0	0	2	2	2	0	0	1	-1.33926	-1.11342	-0.225845	3	3	4758	0
81	1	1	1	1	5.32788	1	0	3	0	1	0	0	0	1	0	0	1	0	2	1	1	0	2	1	-1.69362	-1.11342	-0.5802	3	2	4158	0
60	2	0	1	1	10.9004	0	0	1	0	1	0	0	0	0	0	0	0	0	2	2	2	0	0	1	-1.24778	-1.11342	-0.134361	3	3	5358	0
67	2	0	2	1	10.8309	1	0	4	0	0	0	0	1	0	3	0	0	0	1	1	2	0	0	1	-1.25844	-1.11342	-0.145017	3	2	3172.5	0
71	1	1	2	1	10.5417	0	0	4	0	0	0	0	1	0	2	1	0	0	1	1	1	0	0	2	0.0253808	0.618698	-0.593318	2	1	1732.5	0
76	2	2	1	1	8.51319	1	1	18	0	0	8	2	8	0	0	0	0	0	2	2	2	0	0	2	0.173821	1.19607	-1.02225	3	2	4158	1
[truncated: 7,016 more rows]
